# Supplementary material for: The effect of life stress on the public participation of rural youth in China
Source: PLoS One. 2025 Dec 15;20(12):e0338097. doi: 10.1371/journal.pone.0338097 (PMC12704835; doi:10.1371/journal.pone.0338097)
Supplement: S1 File — (XLSX) [file pone.0338097.s001.xlsx]

## Sheet: Sheet1
	1	2	3	4	5	7	8	9	11	12	13	14	15	16	17	19	20	21	22	23	24	25	27	28	29	30	31	32	33	35	36	37	38	39	40	41	43	44	45	46	47	48	49	51	52	53	54	55	56
0	v2	v3_1	v3_2	v3_3	v4	a1	a1a1	a1b1	a1d1	a1e1	a1f1	a1g1	a1h1	a1a2	a1b2	a1d2	a1e2	a1f2	a1g2	a1h2	a1a3	a1b3	a1d3	a1e3	a1f3	a1g3	a1h3	a1a4	a1b4	a1d4	a1e4	a1f4	a1g4	a1h4	a1a5	a1b5	a1d5	a1e5	a1f5	a1g5	a1h5	a1a6	a1b6	a1d6	a1e6	a1f6	a1g6	a1h6	a1a7
1	2	22	28	102	7	4		2	2	2				1	1	3	2	2	1	1	4	2	2	1	8	1	1	4	2	1	1	7	1	1
2	3	22	28	102	7	6		1	2	2				6	2	3	3	5	1	2	2	2	2	2	5	1	1	4	2	1	1	7	1	1	19	1	2	1	8	1	2	5	1	3	3	2	4	2
3	4	22	28	102	7	5		2	2	2				1	1	2	2	1	1	1	3	1	3	3	2	4	2	7	2	3	3	2	4	2	10	2	3	1	8	1	1
4	5	22	28	102	7	5		1	7	1				5	1	3	2	3	1	1	6	2	3	2	3	1	1	14	2	2	2	3	1	1	13	1	2	2	3	1	1
5	6	22	28	102	7	4		2	5	1				23	2	3	2	1	1	1	6	2	2	4	1	1	1	19	1	1	1	1	1	1
6	8	22	28	102	7	4		2	3	2				1	1	3	2	5	1	1	4	2	3	1	5	1	1	4	2	3	1	8	1	1
7	9	22	28	102	7	4		2	2	2				1	1	3	2	1	1	1	3	1	3	1	8	1	1	4	2	4	1	8	1	1
8	10	22	28	102	7	3		1	4	1				5	1	3	2	2	4	2	6	2	3	2	2	4	2
9	11	22	28	102	7	4		1	5	2				2	2	5	2	1	1	1	3	1	3	1	8	1	1	4	2	4	1	8	1	1
10	12	22	28	102	7	5		1	2	2				2	2	1	2	1	1	1	3	1	3	2	1	1	1	7	2	3	2	1	1	1	9	1	4	1	8	1	1
11	13	22	28	102	7	4		2	2	2				1	1	3	2	1	1	1	12	2	2	5	1	1	1	3	1	7	1	2	4	1
12	14	22	17	99	7	4		2	2	2				1	1	2	2	1	4	1	3	1	3	2	2	4	2	4	2	3	4	2	4	2
13	15	22	17	99	7	5		2	1	2				1	1	1	2	5	1	1	4	2	2	2	5	4	2	4	2	2	2	5	4	2	4	2	3	2	5	4	2
14	16	22	17	99	7	4		2	2	2				1	1	4	2	1	1	1	3	1	3	4	1	4	2	9	1	2	1	8	1	1
15	18	22	7	106	7	5		1	4	2				2	2	2	2	1	1	1	3	1	2	2	2	1	1	9	1	2	1	8	4	1	7	2	2	2	2	4	1
16	19	22	17	99	7	4		2	3	2				1	1	3	2	2	1	1	3	1	2	1	8	4	1	5	1	2	2	5	1	1
17	20	22	7	106	7	2		2	2	5				10	2	3	1	8	1	1
18	21	22	28	102	7	5		1	3	2				2	2	1	2	1	1	1	3	1	4	2	2	4	2	7	2	4	2	2	4	2	9	1	1	1	7	4	2
19	22	22	7	106	7	5		2	1	2				1	1	2	2	1	1	1	12	2	1	5	5	1	1	3	1	1	1	7	1	1	4	2	2	1	8	1	1
20	23	22	7	106	7	2		2	2	2				1	1	2	2	1	1	1
21	24	22	28	102	7	3		2	8	1				5	1	2	2	2	1	1	6	2	5	2	2	1	1
22	25	22	28	102	7	2		2	3	2				1	1	3	2	1	1	1
23	26	22	17	99	7	2		1	4	2				2	2	3	2	1	1	1
24	27	22	17	99	7	2		1	2	2				2	2	2	2	1	1	1
25	28	22	17	99	7	3		1	2	2				2	2	2	2	4	1	1	5	1	2	5	5	1	1
26	29	22	7	106	7	3		2	2	2				1	1	3	2	3	1	1	3	1	8	1	2	1	1
27	30	22	28	102	7	3		2	3	2				1	1	3	2	1	1	1	11	1	1	4	1	1	1
28	31	22	28	102	7	5		1	4	2				2	2	4	2	5	4	1	4	2	1	1	5	4	1	4	2	4	4	2	4	1	9	1	1	1	7	4	1
29	32	22	28	102	7	4		2	3	2				1	1	3	2	4	1	1	4	2	8	1	2	4	2	3	1	4	1	8	1	1
30	34	22	17	99	7	2		2	2	2				1	1	2	2	4	1	1
31	35	22	17	99	7	3		2	3	2				1	1	3	2	1	1	1	4	2	3	1	8	1	1
32	36	22	17	99	7	4		1	3	2				2	2	4	2	2	4	1	3	1	3	4	2	4	2	10	2	3	1	5	4	2
33	37	22	7	106	7	2		1	3	4				5	1	2	5	5	1	2
34	38	22	7	106	7	4		1	3	2				2	2	2	2	1	1	1	4	2	3	2	2	4	2	4	2	3	1	2	4	2
35	39	22	17	99	7	6		2	2	2				1	1	2	2	1	4	1	3	1	4	2	2	4	2	3	1	3	2	2	4	2	4	2	4	2	2	4	2	4	2	3	2	2	4	2
36	40	22	17	99	7	5		2	2	2				4	2	4	1	8	1	1	4	2	3	1	8	1	1	1	1	3	2	2	4	2	4	2	8	1	2	4	2
37	41	22	17	99	7	4		1	2	1				5	1	1	5	1	1	1	19	1	2	5	3	1	1	23	2	3	1	8	1	1
38	43	22	17	99	7	4		2	2	2				1	1	2	2	4	1	1	4	2	7	1	2	4	2	3	1	3	1	8	4	2
39	44	22	17	99	7	5		1	1	2				2	2	1	2	1	1	1	3	1	2	2	1	1	1	4	2	2	2	1	4	2	17	1	2	1	8	4	2
40	45	22	7	106	7	4		1	2	2				6	2	1	5	5	1	1	2	2	2	2	4	1	1	3	1	4	1	2	1	1
41	46	22	7	106	7	5		1	4	5				3	1	8	2	3	4	2	7	2	7	2	3	4	2	4	2	8	2	1	4	2	10	2	1	1	7	4	2
42	47	22	7	106	7	5		2	3	2				1	1	3	2	1	1	1	11	1	2	2	1	1	2	12	2	2	2	1	1	2	3	1	8	1	8	1	1
43	49	22	7	106	7	3		2	2	5				4	2	2	2	1	4	2	4	2	4	1	8	1	1
44	50	22	7	106	7	4		1	2	2				2	2	2	2	1	1	1	3	1	3	4	2	4	1	10	2	2	1	8	1	1
45	51	22	7	106	7	3		1	3	2				2	2	3	2	1	1	1	4	2	2	1	8	1	1
46	52	22	28	103	7	4		1	3	1				5	1	3	2	3	1	1	6	2	4	2	3	1	1	14	2	3	2	5	1	1
47	53	22	28	103	7	5		2	4	2				1	1	3	2	4	1	1	4	2	5	2	2	4	2	3	1	3	1	8	1	1	12	2	2	5	5	1	1
48	54	22	28	103	7	1		1	2	4
49	55	22	28	103	7	2		2	2	2				1	1	3	2	1	1	1
50	56	22	28	103	7	3		1	2	2				2	2	2	3	1	1	1	3	1	3	1	3	1	1
51	58	22	7	108	7	5		2	3	2				1	1	2	2	1	1	1	3	1	3	2	4	4	1	7	2	-1	3	5	4	1	10	2	1	1	7	4	1
52	59	22	7	108	7	4		2	3	2				1	1	3	2	4	1	1	3	1	3	1	8	1	1	10	1	1	1	7	1	1
53	60	22	7	108	7	8		2	3	2				1	1	3	2	1	1	1	3	1	3	2	3	4	2	7	2	3	2	3	4	2	9	1	3	1	3	4	2	3	1	8	2	2	4	2	7
54	61	22	7	108	7	5		1	2	2				2	2	2	2	1	1	1	3	1	3	2	2	4	2	7	2	2	2	2	4	2	9	1	2	1	8	4	2
55	62	22	28	103	7	4		2	7	2				5	1	3	2	2	4	2	6	2	3	2	2	4	2	20	2	4	1	8	4	2
56	63	22	28	103	7	5		1	3	2				2	2	2	2	1	1	1	3	1	4	2	3	4	1	7	2	3	2	1	1	1	9	1	2	1	8	1	1
57	64	22	7	108	7	2		2	2	2				1	1	2	2	3	1	1
58	65	22	7	108	7	5		1	3	2				2	2	1	2	2	4	2	3	1	3	2	3	4	1	7	2	3	2	-1	4	1	9	1	4	1	8	4	1
59	66	22	28	103	7	5		1	3	2				2	2	3	2	1	1	1	5	1	2	2	1	1	1	6	2	2	2	1	1	1	4	2	3	1	8	1	1
60	67	22	28	103	7	3		2	2	2				1	1	2	2	1	1	1	12	2	1	5	5	1	1
61	68	22	28	103	7	4		2	3	2				1	1	3	2	1	1	1	12	2	1	5	5	1	1	3	1	9	2	2	4	2
62	69	22	7	108	7	2		2	2	2				1	1	2	2	5	1	1
63	70	22	28	103	7	5		2	3	2				1	1	2	2	2	4	1	5	1	2	2	1	1	1	6	2	2	2	1	1	1	3	1	8	1	2	4	1
64	71	22	7	108	7	5		2	2	2				1	1	2	2	1	1	1	3	1	3	2	2	4	2	7	2	3	2	2	4	2	9	1	2	1	8	4	2
65	72	22	28	103	7	3		2	3	2				1	1	3	2	2	1	1	3	1	3	1	2	1	1
66	74	22	28	103	7	2		1	4	2				2	2	2	2	1	1	1
67	76	22	17	100	7	2		2	1	5				18	2	2	1	8	1	1
68	77	22	17	100	7	6		2	3	2				1	1	3	2	2	4	1	11	1	2	2	5	1	1	12	2	1	2	5	1	1	4	2	8	1	5	4	2	4	2	4	1	8	1	1
69	78	22	7	108	7	3		2	2	3				1	1	2	2	3	1	1	4	2	2	1	8	1	1
70	79	22	7	108	7	4		1	2	3				2	2	3	3	1	1	1	5	1	1	5	5	1	1	3	1	3	1	8	2	1
71	80	22	7	108	7	5		1	3	5				3	1	3	2	3	4	1	7	2	3	2	2	4	1	9	1	3	1	8	4	1	23	1	1	1	1	4	1
72	81	22	7	108	7	3		2	2	2				1	1	2	2	5	1	1	3	1	3	1	3	4	1
73	83	22	17	100	7	3		2	3	2				1	1	3	2	1	1	1	4	2	3	1	8	4	2
74	84	22	17	100	7	4		2	2	2				1	1	3	2	1	1	1	3	1	3	1	2	4	2	4	2	3	2	2	4	2
75	85	22	17	100	7	2		1	2	2				2	2	3	2	2	1	1
76	86	22	17	100	7	6		1	3	2				2	2	2	2	2	4	1	3	1	3	2	3	4	1	7	2	2	2	3	4	1	9	1	3	1	8	4	1	10	2	1	1	7	4	1
77	87	22	17	100	7	4		1	3	2				2	2	3	2	4	4	1	3	1	5	1	2	1	1	4	2	3	2	1	4	2
78	88	22	17	100	7	2		1	3	4				3	1	3	1	8	1	1
79	89	22	17	100	7	6		2	3	2				1	1	3	2	1	1	1	4	2	3	1	8	1	1	4	2	2	1	8	1	1	11	1	3	2	5	1	1	12	2	2	2	5	1	1
80	91	22	17	100	7	6		1	2	2				2	2	2	2	1	1	1	9	1	2	1	8	4	2	3	1	3	2	2	4	2	7	2	3	2	2	4	2	10	2	3	1	2	4	2
81	92	22	17	100	7	7		2	2	2				1	1	2	2	1	1	1	3	1	2	2	2	4	2	7	2	2	2	2	4	2	9	1	3	1	8	1	1	10	2	4	1	8	1	1	10
82	93	22	17	100	7	5		2	2	2				1	1	2	2	1	1	1	10	2	2	1	8	1	1	3	1	3	2	2	4	2	4	2	3	2	2	4	2
83	94	22	17	100	7	6		2	2	2				1	1	3	2	4	4	1	3	1	3	3	2	4	2	7	2	-1	3	5	4	2	3	1	3	1	2	4	2	10	2	3	1	8	4	2
84	95	22	17	100	7	4		2	2	2				1	1	2	2	1	1	1	3	1	3	2	2	4	2	4	2	2	2	3	4	2
85	96	22	17	100	7	4		1	3	2				2	2	2	2	1	1	1	6	2	2	5	1	1	1	4	2	4	1	2	4	2
86	97	22	28	104	7	2		2	3	3				1	1	4	3	2	1	1
87	98	22	28	104	7	5		2	7	1				6	2	2	2	4	1	1	5	1	2	2	3	4	1	20	2	4	1	8	1	1	20	2	4	1	8	1	1
88	99	22	28	101	4	5		2	5	2				1	1	4	2	6	1	1	3	1	3	5	2	1	1	10	2	3	1	8	1	1	10	2	1	1	7	1	1
89	100	22	7	107	7	6		2	2	2				1	1	2	2	1	1	1	3	1	3	2	1	1	1	7	2	2	2	1	1	1	9	1	2	1	8	1	1	10	2	3	1	8	1	1
90	101	22	7	107	7	4		1	2	2				2	2	2	2	1	1	1	4	2	8	1	5	4	2	4	2	3	1	8	4	2
91	105	22	7	107	7	7		1	3	2				2	2	3	2	4	1	1	5	1	2	2	6	1	1	6	2	2	2	1	1	1	3	1	3	2	3	4	2	7	2	3	2	3	4	2	9
92	108	22	28	104	7	2		2	2	3				5	1	2	5	6	1	1
93	110	22	28	104	7	2		2	2	2				1	1	3	2	2	4	1
94	112	22	7	107	7	2		1	2	1				5	1	2	5	1	1	1
95	113	22	7	107	7	5		2	1	2				1	1	1	2	5	1	1	4	2	2	2	1	4	2	17	1	4	1	8	4	2	17	1	2	1	8	4	1
96	114	22	7	107	7	2		1	3	4				4	2	7	1	2	4	2
97	116	22	7	107	7	2		2	1	2				1	1	1	2	1	1	1
98	117	22	28	104	7	4		1	3	1				23	2	4	1	4	1	1	6	2	1	2	1	1	1	5	1	1	2	1	4	1
99	118	22	28	104	7	5		2	1	2				7	2	3	2	2	1	1	10	2	3	1	8	1	1	10	2	3	1	8	1	1	3	1	3	2	2	1	1
100	119	22	7	107	7	6		2	2	2				1	1	2	2	1	1	1	10	2	3	1	8	1	1	10	2	8	1	2	4	2	3	1	3	2	2	4	2	7	2	3	2	2	4	2
101	120	22	7	107	7	4		1	2	2				2	2	2	2	1	1	1	3	1	3	2	1	1	1	7	2	3	2	2	4	1
102	121	22	7	107	7	5		1	2	2				2	2	2	2	1	1	1	3	1	7	2	1	4	1	7	2	2	2	2	4	1	9	1	3	1	8	1	1
103	122	22	28	101	4	3		2	4	2				1	1	3	2	2	1	1	3	1	9	1	8	1	1
104	123	22	7	107	7	6		2	3	3				1	1	2	3	1	1	1	3	1	2	4	2	1	2	10	2	3	1	2	1	2	10	2	2	1	8	1	1	3	1	3	2	2	4	2
105	124	22	7	107	7	5		1	2	2				2	2	3	2	1	1	1	3	1	3	3	4	1	1	7	2	4	2	1	1	1	10	2	2	1	8	1	1
106	125	22	7	107	7	3		1	2	2				3	1	3	1	2	4	2	2	2	1	2	1	3	1
107	126	22	7	107	7	3		2	1	5				3	1	4	1	5	1	1	4	2	5	4	2	4	2
108	127	22	28	104	7	5		2	1	2				1	1	4	2	3	1	1	3	1	2	2	2	1	2	7	2	3	2	2	1	2	10	2	1	1	7	1	2
109	128	22	28	104	7	1		2	2	3
110	129	22	28	104	7	6		2	3	2				1	1	3	2	5	1	1	14	2	2	3	6	1	1	13	1	2	3	6	1	1	3	1	2	1	8	1	1	4	2	2	1	8	1	1
111	130	22	28	104	7	5		2	3	2				1	1	3	2	2	1	1	12	2	3	2	5	1	2	3	1	3	1	8	1	1	4	2	2	1	8	1	1
112	131	22	28	101	4	4		2	3	5				3	1	7	2	2	4	2	7	2	8	2	2	4	2	9	1	1	1	7	4	2
113	132	22	17	98	7	5		1	2	2				2	2	3	2	1	1	1	3	1	2	2	2	4	2	7	2	2	2	5	4	2	10	2	1	1	7	4	2
114	133	22	17	98	7	2		2	3	2				1	1	3	2	1	1	1
115	134	22	28	104	7	1		1	3	5
116	135	22	28	104	7	6		1	1	2				2	2	3	2	1	1	1	3	1	2	2	1	1	1	7	2	2	2	1	1	1	9	1	2	1	8	1	1	10	2	2	1	8	1	1
117	136	22	28	104	7	3		2	4	2				3	1	2	4	5	1	1	10	2	2	1	8	1	1
118	137	22	17	98	7	5		1	3	2				2	2	2	2	4	1	1	3	1	3	2	2	4	1	7	2	-1	2	2	4	1	10	2	3	1	8	4	1
119	138	22	17	98	7	4		2	3	2				1	1	3	2	1	1	1	3	1	3	1	2	4	2	4	2	3	1	2	4	2
120	139	22	17	98	7	4		2	2	2				1	1	2	2	1	1	1	3	1	2	5	1	1	1	10	2	1	1	7	1	1
121	140	22	17	98	7	5		1	1	2				2	2	3	2	1	1	1	3	1	3	2	2	4	2	7	2	3	2	2	4	2	9	1	2	1	8	4	2
122	141	22	28	101	4	4		1	3	2				5	1	-1	2	6	1	1	2	2	3	2	5	1	1	3	1	4	1	8	1	1
123	142	22	28	101	4	4		1	7	1				5	1	8	4	3	4	2	6	2	5	4	2	4	2	14	2	2	5	5	4	2
124	143	22	17	98	7	4		2	2	3				1	1	3	3	1	1	1	3	1	3	1	5	1	1	4	2	3	4	2	4	2
125	144	22	17	98	7	4		1	4	2				2	2	3	2	1	1	1	3	1	3	4	1	1	1	9	1	2	1	8	1	1
126	145	22	17	98	7	4		2	3	2				1	1	7	2	1	4	1	3	1	7	1	2	4	2	4	2	4	1	8	1	1
127	146	22	17	98	7	5		1	2	2				2	2	1	2	1	1	1	3	1	2	2	2	4	1	7	2	3	2	2	4	2	9	1	2	1	8	4	2
128	147	22	17	98	7	2		2	3	2				1	1	3	2	1	1	1
129	148	22	17	98	7	4		2	3	2				1	1	3	2	4	1	1	3	1	3	1	2	4	2	4	2	3	2	2	4	2
130	149	22	17	98	7	7		2	2	2				1	1	2	2	1	1	1	3	1	3	2	2	4	2	7	2	4	2	2	4	2	9	1	4	1	8	4	2	4	2	2	2	2	4	2	10
131	150	22	28	101	4	1		2	3	1
132	151	22	17	98	7	4		2	5	2				1	1	5	2	2	1	1	4	2	8	1	2	4	2	4	2	8	1	8	1	1
133	152	22	17	98	7	2		2	2	2				1	1	4	2	1	1	1
134	155	22	17	98	7	3		1	3	3				2	2	2	3	3	4	1	3	1	8	1	8	4	1
135	157	22	17	98	6	1		1	2	1
136	159	22	7	105	1	3		1	5	2				2	2	8	2	3	1	1	4	2	1	1	7	1	1
137	160	22	7	105	4	3		2	5	2				1	1	5	2	2	1	1	3	1	9	1	2	4	2
138	161	22	28	101	4	2		2	2	3				1	1	5	3	6	1	1
139	162	22	7	105	4	2		1	5	6				2	2	4	6	2	4	2
140	163	22	7	105	1	3		1	4	2				2	2	4	2	2	1	1	3	1	9	1	2	4	2
141	164	22	28	101	4	3		1	3	2				2	2	3	2	2	1	1	10	2	2	1	8	1	1
142	165	22	17	97	4	3		1	2	2				2	2	4	2	2	4	1	3	1	4	2	2	4	1
143	166	22	17	97	3	1		1	4	4
144	167	22	28	101	4	3		2	3	2				1	1	3	2	2	1	1	3	1	2	1	8	1	1
145	168	22	17	97	1	2		1	4	2				2	2	3	2	6	1	1
146	169	22	17	97	4	1		1	3	4
147	170	22	17	97	3	3		1	4	2				2	2	4	2	5	1	1	3	1	7	1	-2	4	2
148	171	22	7	105	1	2		2	3	5				4	2	3	1	5	1	1
149	172	22	7	105	4	6		1	3	2				3	1	4	2	2	4	2	7	2	4	2	2	4	2	9	1	4	1	8	4	2	10	2	1	1	7	4	2	2	2	1	2	5	1	1
150	173	22	7	105	4	6		2	2	2				5	1	2	5	5	1	1	1	1	2	2	3	1	1	4	2	3	1	8	1	1	4	2	2	1	8	1	1	4	2	1	1	7	1	1
151	174	22	28	101	4	1		1	7	1
152	175	22	17	97	4	2		2	2	4				3	1	3	1	8	1	1
153	176	22	17	97	4	1		1	3	1
154	177	22	17	97	1	4		2	5	1				5	1	2	2	2	4	1	6	2	2	2	2	4	1	19	1	5	2	2	4	2
155	178	22	17	97	3	1		1	4	4
156	179	22	17	97	4	3		2	4	4				3	1	3	4	2	1	1	10	2	2	1	8	1	1
157	180	22	7	105	1	3		1	9	1				5	1	3	2	2	4	1	6	2	3	2	2	4	1
158	183	22	17	97	4	1		1	8	4
159	184	22	28	101	4	1		1	3	1
160	185	22	7	105	4	4		2	8	1				6	2	3	2	2	1	1	5	1	3	2	2	1	1	20	2	3	2	5	4	2
161	186	22	28	101	4	2		2	1	3				1	1	2	3	1	1	1
162	187	22	28	101	4	5		1	5	2				2	2	8	2	2	1	1	12	2	3	2	2	1	2	4	2	1	1	7	1	1	11	1	-1	2	2	4	2
163	188	22	7	105	4	6		2	3	2				1	1	3	2	4	1	1	3	1	4	1	8	1	1	3	1	1	1	7	1	1	11	1	2	2	1	4	1	12	2	2	2	1	4	1
164	189	22	28	101	4	4		2	5	2				1	1	4	2	5	1	1	3	1	4	1	8	1	1	12	2	2	5	6	1	2
165	190	22	17	97	4	4		1	4	4				3	1	6	2	2	4	2	7	2	-1	2	2	4	2	9	1	2	1	8	4	2
166	191	22	7	105	4	5		1	2	1				14	2	2	5	1	1	1	5	1	2	2	3	1	1	6	2	2	2	4	1	1	19	1	2	1	8	1	1
167	192	22	28	101	4	3		2	3	2				1	1	3	2	1	1	1	3	1	2	1	8	1	1
168	193	22	28	101	4	4		1	3	2				2	2	3	2	5	1	1	3	1	4	1	8	1	1	4	2	2	1	8	1	1
169	194	22	17	97	1	4		1	4	2				2	2	4	2	6	1	1	9	1	1	1	7	1	1	3	1	4	4	2	4	2
170	195	22	7	105	1	3		1	3	2				2	2	3	2	2	1	1	3	1	2	1	8	1	1
171	197	22	17	97	3	1		1	3	1
172	198	22	7	105	5	4		1	3	2				2	2	3	2	5	1	1	4	2	3	1	8	1	1	6	2	2	5	5	1	1
173	199	22	7	105	4	3		2	2	4				3	1	3	1	2	1	1	4	2	3	1	2	4	2
174	201	22	7	105	1	6		1	2	3				2	2	2	3	5	1	1	3	1	4	1	1	1	1	3	1	3	2	2	1	1	7	2	3	2	2	1	1	9	1	2	1	8	1	1
175	204	22	17	97	3	5		2	2	2				1	1	3	2	5	1	1	3	1	3	4	2	4	1	4	2	3	2	2	4	1	10	2	4	1	8	4	1
176	205	46	102	461	7	7		2	8	1				5	1	3	2	1	4	1	6	2	2	2	1	4	1	13	1	7	2	6	1	1	14	2	4	2	6	1	1	19	1	2	1	8	1	1	20
177	206	46	102	461	7	6		2	8	1				5	1	3	2	2	1	1	6	2	3	2	2	1	1	13	1	3	2	6	1	2	14	2	4	2	6	1	2	19	1	4	1	8	1	1
178	208	46	102	461	1	4		2	2	2				1	1	3	2	1	1	1	3	1	4	1	2	1	1	19	1	8	2	1	1	2
179	209	46	102	461	7	6		1	4	2				2	2	3	2	6	1	1	7	2	5	2	5	1	1	3	1	5	2	2	1	1	3	1	5	1	2	1	1	9	1	1	1	7	1	1
180	212	46	102	461	7	4		1	5	1				5	1	4	3	2	1	1	6	2	4	3	2	1	1	19	1	7	1	8	4	1
181	213	46	102	461	1	5		1	4	1				20	2	6	1	2	4	2	20	2	6	1	8	4	2	5	1	3	3	2	1	2	6	2	3	3	5	1	2
182	214	46	102	461	7	5		2	3	2				4	2	3	2	5	4	2	4	2	3	2	5	1	1	1	1	3	2	6	1	1	17	1	1	1	7	1	1
183	215	46	102	461	1	4		1	4	2				2	2	8	2	5	1	1	4	2	8	1	2	1	1	4	2	4	1	8	1	1
184	216	46	102	461	7	3		1	2	2				2	2	2	2	1	1	1	3	1	5	1	2	1	1
185	217	46	102	461	7	5		2	2	2				1	1	4	2	1	1	1	3	1	7	2	2	1	2	7	2	7	2	2	1	2	9	1	4	1	8	1	2
186	219	46	102	461	7	3		1	3	4				6	2	1	5	6	1	2	3	1	6	1	8	1	1
187	220	46	102	461	1	5		2	2	2				1	1	4	2	2	4	1	3	1	7	2	2	4	1	7	2	7	2	2	4	1	17	1	2	1	8	1	1
188	221	46	102	461	7	3		2	4	2				1	1	4	2	6	1	1	4	2	5	1	2	4	2
189	223	46	102	461	7	3		2	3	4				1	1	3	4	1	4	2	3	1	4	1	2	4	2
190	224	46	102	461	7	3		1	3	2				2	2	1	2	2	1	1	3	1	5	1	2	4	1
191	225	46	102	461	7	3		1	8	1				5	1	4	2	1	1	1	6	2	1	2	1	1	1
192	227	46	102	461	7	5		2	5	3				1	1	3	2	1	1	1	3	1	5	1	2	1	2	4	2	3	1	2	1	2	4	2	1	1	9	1	1
193	229	46	102	461	7	7		1	8	1				5	1	4	2	1	1	1	6	2	3	2	1	1	1	20	2	5	2	4	4	2	20	2	5	2	4	4	2	22	1	6	2	4	4	2	22
194	230	46	102	461	7	4		2	7	2				1	1	4	2	6	1	1	3	1	8	1	9	4	1	4	2	8	2	2	4	2
195	233	45	99	438	4	4		2	5	5				12	2	1	5	5	4	1	3	1	2	1	8	1	1	4	2	3	1	8	1	1
196	235	46	102	460	7	7		2	3	2				5	1	4	2	1	1	2	6	2	3	2	1	1	2	19	1	3	1	1	1	2	19	1	3	1	1	1	2	4	2	2	1	8	1	1	3
197	236	46	102	460	7	3		1	3	1				5	1	2	2	1	1	1	6	2	2	2	1	1	1
198	238	46	102	460	7	8		2	2	2				3	1	3	2	2	4	1	3	1	3	1	5	3	2	7	2	3	2	2	4	2	9	1	2	1	8	4	2	10	2	2	1	8	4	2	4
199	239	46	102	460	7	6		2	2	2				1	1	4	2	1	1	1	3	1	3	2	2	1	1	7	2	3	2	2	1	1	9	1	2	1	8	1	1	9	1	3	1	8	1	1
200	240	46	102	460	7	10		2	3	2				1	1	4	2	1	1	1	3	1	3	1	8	1	1	3	1	3	1	8	1	1	11	1	4	2	1	1	1	12	2	2	2	1	1	1	23
201	241	46	102	460	7	8		1	2	2				6	2	1	2	5	3	1	4	2	5	1	8	3	1	4	2	5	1	8	3	1	3	1	2	1	8	4	1	19	1	8	2	1	4	2	19
202	248	46	102	460	7	3		2	1	2				1	1	2	2	1	1	1	3	1	7	1	2	4	2
203	249	45	99	439	4	3		1	3	2				2	2	2	2	2	1	1	3	1	8	1	2	4	1
204	250	46	102	460	7	6		2	1	2				1	1	4	2	1	1	1	3	1	8	2	2	1	1	7	2	8	2	2	1	1	9	1	1	1	7	1	1	6	2	1	5	5	1	1
205	254	46	102	460	7	7		2	3	2				1	1	4	2	2	1	1	3	1	2	1	2	1	1	19	1	4	2	8	1	2	21	2	3	2	4	1	2	23	1	3	2	4	1	2	11
206	256	46	102	460	1	5		1	3	2				2	2	2	2	1	1	1	3	1	3	1	8	1	1	4	2	3	2	5	4	1	4	2	3	1	8	1	1
207	257	46	102	460	7	5		2	2	3				1	1	2	3	3	1	1	3	1	1	1	9	1	1	4	2	2	1	8	1	1	4	2	10	1	7	1	1
208	259	45	99	439	4	3		1	7	1				5	1	3	3	5	1	2	6	2	3	3	5	1	2
209	260	45	99	439	4	3		1	3	2				2	2	3	2	6	1	1	3	1	4	1	2	3	1
210	261	46	102	460	7	7		1	4	2				2	2	2	2	5	1	1	6	2	1	5	5	1	1	3	1	5	2	2	4	2	7	2	5	2	2	4	2	9	1	3	1	8	4	2	9
211	262	46	102	460	7	4		1	2	2				2	2	2	2	1	1	1	3	1	5	1	1	1	1	3	1	5	1	1	1	1
212	263	46	102	460	7	11		2	3	2				1	1	3	2	1	1	1	3	1	2	1	8	1	1	4	2	2	1	8	1	1	19	1	2	2	1	4	2	19	1	2	1	1	4	2	23
213	264	46	102	460	7	5		1	3	2				2	2	3	2	3	1	1	3	1	2	1	8	1	1	3	1	2	1	8	1	1	4	2	2	1	8	1	1
214	265	46	102	460	7	5		1	6	1				5	1	3	2	2	4	1	6	2	3	2	2	4	1	20	2	3	2	2	4	2	20	2	3	2	2	4	2
215	266	46	102	460	7	8		2	3	2				4	2	2	1	8	1	1	3	1	1	1	7	1	1	19	1	3	1	5	1	2	19	1	3	1	2	1	2	11	1	2	2	3	1	2	12
216	268	45	99	439	1	4		1	4	2				2	2	3	2	2	1	1	3	1	8	1	2	4	2	3	1	6	1	5	1	2
217	269	46	102	460	7	8		1	2	1				5	1	4	2	1	1	1	6	2	4	2	1	1	1	19	1	2	2	1	1	1	19	1	2	1	3	1	1	23	1	3	1	5	1	1	23
218	270	46	102	460	1	6		1	4	2				2	2	1	2	1	1	1	3	1	7	2	2	4	2	7	2	1	2	2	4	2	9	1	6	1	8	4	2	10	2	6	1	8	4	2
219	271	45	99	439	4	5		1	3	2				2	2	2	2	2	1	1	3	1	6	1	8	1	1	3	1	3	1	8	1	1	4	2	4	1	8	1	1
220	272	45	99	439	4	4		2	2	3				1	1	3	3	6	1	1	4	2	2	2	2	4	2	4	2	2	2	2	4	2
221	273	45	99	439	4	4		1	4	2				2	2	7	2	2	1	1	3	1	3	1	8	1	1	4	2	10	1	7	1	1
222	274	45	99	439	4	4		2	3	2				1	1	2	2	2	1	1	3	1	2	1	8	1	1	4	2	2	1	8	1	1
223	275	46	102	458	2	4		2	5	2				3	1	2	1	8	1	1	4	2	3	1	8	1	1	1	1	5	2	2	4	1
224	277	46	102	459	1	4		2	7	2				1	1	6	2	9	1	1	12	2	2	5	5	1	1	4	2	10	1	7	1	1
225	278	45	99	439	4	3		2	4	2				1	1	2	2	2	1	1	4	2	3	1	8	1	1
226	279	45	99	439	4	4		2	4	2				1	1	5	2	3	1	1	3	1	2	1	8	1	1	3	1	2	1	8	1	1
227	280	46	102	459	2	7		2	7	2				11	1	4	2	6	4	2	12	2	2	2	6	4	2	1	1	8	2	2	1	1	3	1	1	1	7	1	1	4	2	2	1	8	1	1	13
228	284	46	102	459	1	4		2	5	6				1	1	5	6	2	1	1	4	2	1	1	7	1	1	4	2	1	1	7	1	1
229	285	46	102	458	1	7		1	3	2				2	2	3	2	2	1	1	3	1	2	2	2	1	1	3	1	2	1	5	1	1	7	2	2	2	5	1	1	9	1	10	1	5	1	1	10
230	286	45	99	439	1	5		2	4	3				1	1	3	3	6	1	1	3	1	4	1	5	1	1	3	1	7	2	2	4	2	7	2	7	2	2	4	2
231	290	46	102	459	4	6		1	3	2				5	1	3	2	6	4	2	6	2	2	2	1	4	2	3	1	2	1	8	1	1	4	2	1	1	9	1	1	2	2	3	2	2	1	1
232	291	45	99	439	4	3		1	2	3				2	2	1	3	5	1	1	3	1	2	1	2	1	1
233	292	46	102	459	4	4		2	3	2				1	1	3	2	2	1	1	3	1	7	1	8	1	1	3	1	5	1	8	1	1
234	295	45	99	439	1	3		1	3	3				2	2	4	2	6	1	1	3	1	9	1	8	1	1
235	297	45	99	439	1	4		2	2	2				1	1	3	2	2	4	1	3	1	7	1	2	4	2	4	2	6	2	9	4	2
236	300	46	102	459	1	1		1	1	1
237	301	45	99	439	1	2		1	7	2				2	2	5	2	5	4	1
238	303	45	99	439	4	2		2	4	3				1	1	1	3	5	1	1
239	304	46	102	459	1	2		2	5	6				23	1	5	6	9	1	1
240	305	46	102	459	2	6		2	3	2				3	1	4	1	8	1	1	4	2	3	1	8	1	1	4	2	3	1	8	1	1	1	1	7	2	5	1	1	12	2	3	5	5	1	1
241	306	46	102	459	1	7		2	3	2				1	1	3	2	9	1	1	11	1	2	2	1	4	1	12	2	2	2	1	4	1	3	1	2	1	8	1	1	4	2	1	1	7	1	1	5
242	308	46	102	459	1	3		1	2	2				2	2	2	2	2	1	1	3	1	3	1	8	1	1
243	309	46	102	458	1	2		2	7	2				1	1	7	2	9	1	2
244	310	46	102	459	1	5		1	7	1				5	1	4	2	2	1	2	6	2	2	2	1	1	1	20	2	7	1	2	1	2	20	2	7	1	2	1	2
245	314	46	102	459	1	9		2	2	2				1	1	3	2	5	1	1	3	1	7	2	2	4	2	7	2	7	2	2	4	2	3	1	6	2	5	1	1	7	2	7	2	5	1	1	9
246	315	45	99	439	1	4		1	3	2				2	2	4	2	5	1	1	12	2	2	2	5	1	1	3	1	8	1	2	4	1
247	317	46	102	459	1	4		2	2	2				1	1	4	2	2	1	1	3	1	8	1	8	1	1	4	2	7	1	2	4	2
248	318	45	99	438	1	3		2	5	3				1	1	3	2	2	1	1	4	2	8	1	2	1	1
249	319	46	102	459	1	9		1	3	2				2	2	2	2	6	1	1	3	1	6	2	2	1	1	7	2	6	2	5	1	1	4	2	6	2	2	3	2	17	1	2	1	8	1	1	3
250	320	46	102	459	1	4		1	2	2				2	2	2	2	2	1	1	3	1	3	1	8	1	1	4	2	1	1	7	1	1
251	321	46	102	459	1	6		1	7	1				13	1	2	5	5	1	1	5	1	4	2	2	1	1	6	2	2	2	2	1	1	20	2	3	1	8	1	1	23	2	7	3	5	1	2
252	323	45	99	438	4	5		2	3	2				1	1	4	2	2	1	1	12	2	2	5	5	1	1	4	2	7	1	8	1	1	4	2	4	1	8	1	1
253	326	46	102	458	2	3		1	5	1				5	1	4	2	2	1	1	6	2	2	2	6	1	1
254	330	45	99	438	4	4		1	7	2				2	2	4	2	2	1	1	3	1	2	1	8	1	1	4	2	1	1	7	1	1
255	334	46	102	458	1	5		2	2	2				1	1	4	2	6	1	1	17	1	5	1	2	4	2	18	2	3	1	8	1	2	4	2	3	2	2	4	2
256	336	46	102	458	2	8		2	2	2				13	1	-1	5	6	4	2	1	1	4	2	5	1	1	11	1	4	2	6	1	2	12	2	-1	2	6	1	2	3	1	7	1	8	1	1	3
257	337	46	102	458	4	3		1	4	2				2	2	3	2	2	1	1	3	1	7	1	8	1	1
258	340	46	102	458	1	7		1	3	2				2	2	3	2	4	1	1	5	1	2	2	1	1	1	6	2	2	2	1	1	1	4	2	2	1	8	4	2	4	2	2	1	8	4	2	3
259	341	45	99	438	4	4		2	3	3				1	1	4	3	2	1	1	4	2	4	1	8	1	1	4	2	2	1	8	1	1
260	343	46	102	458	4	4		1	9	1				5	1	3	2	2	1	1	6	2	3	2	2	2	1	20	2	8	1	2	4	2
261	348	46	102	458	1	6		2	9	2				1	1	8	2	5	1	1	11	1	5	2	6	1	1	12	2	4	2	6	1	1	3	1	1	1	7	1	1	4	2	2	1	8	1	1
262	349	46	102	458	1	8		2	2	2				1	1	2	2	9	1	1	3	1	8	2	3	4	2	3	1	8	2	2	4	2	7	2	8	2	2	4	2	7	2	8	2	2	4	2	9
263	350	46	102	458	2	4		2	3	2				3	1	8	1	2	4	2	4	2	4	1	5	1	1	1	1	3	3	5	1	1
264	352	45	99	438	4	3		2	5	2				1	1	3	2	9	1	1	3	1	8	1	8	1	1
265	354	46	102	458	1	3		2	4	5				4	2	4	1	8	1	1	3	1	2	1	8	1	1
266	355	46	102	458	4	5		2	3	2				1	1	3	2	2	1	1	3	1	8	1	8	1	1	12	2	2	5	5	1	1	3	1	4	1	8	1	1
267	356	46	102	458	1	5		2	8	2				11	1	3	2	5	1	2	12	2	3	2	5	1	2	3	1	2	1	8	1	2	3	1	10	1	7	1	2
268	358	46	102	458	1	3		2	8	1				5	1	7	2	2	1	1	6	2	5	2	5	1	1
269	359	46	102	458	1	6		2	7	1				5	1	2	2	1	1	1	6	2	3	2	1	1	1	20	2	4	2	5	4	2	19	1	3	1	8	1	1	14	2	2	2	5	1	1
270	360	46	102	458	1	6		2	2	2				1	1	3	2	2	1	2	3	1	2	1	2	1	1	4	2	3	1	8	1	1	4	2	2	1	8	1	1	23	2	3	2	2	1	2
271	361	45	99	438	4	3		2	5	5				12	2	1	3	5	1	1	3	1	4	1	8	1	1
272	362	45	99	438	4	6		1	3	2				2	2	3	2	5	1	1	3	1	3	2	2	1	1	7	2	4	2	2	1	1	9	1	2	1	8	1	1	9	1	1	1	7	1	1
273	364	45	99	438	4	1		2	3	4
274	365	45	99	438	4	3		1	8	1				5	1	8	2	5	4	2	6	2	3	2	5	1	1
275	366	45	99	438	4	7		2	1	2				3	1	6	2	2	4	1	7	2	3	2	2	1	1	9	1	2	1	8	1	1	10	2	10	1	7	1	1	1	1	3	2	2	1	1	12
276	367	45	99	438	4	6		1	6	2				2	2	3	2	2	1	1	3	1	2	1	8	1	1	4	2	10	1	8	1	1	5	1	2	2	2	1	2	6	2	2	2	5	1	2
277	369	45	99	438	4	4		1	8	1				6	2	2	2	2	1	1	5	1	4	2	2	1	1	20	2	8	1	2	1	1
278	370	45	99	438	4	10		2	2	2				1	1	3	2	3	1	1	4	2	4	2	5	1	1	4	2	8	2	5	1	1	8	1	3	2	9	1	2	8	1	6	2	2	1	1	17
279	371	45	99	438	4	3		1	8	1				5	1	3	2	2	1	1	6	2	3	2	2	1	1
280	373	21	18	86	4	3		1	8	1				5	1	5	2	2	1	1	6	2	5	2	2	1	1
281	374	44	6	436	6	4		2	3	2				1	1	3	2	2	1	1	3	1	3	1	8	1	1	3	1	2	1	8	1	1
282	375	44	6	436	6	4		2	4	2				1	1	4	2	2	1	1	3	1	4	1	8	1	1	3	1	2	1	8	1	1
283	377	44	6	436	6	5		2	2	2				1	1	3	2	2	1	2	3	1	8	1	2	4	2	3	1	7	1	2	1	2	4	2	7	1	2	4	2
284	378	44	6	436	4	4		2	8	2				1	1	8	2	2	1	1	4	2	3	1	8	1	1	4	2	1	1	7	1	1
285	379	44	6	436	6	15		2	2	2				5	1	3	2	5	4	1	6	2	1	2	5	4	1	1	1	3	2	2	1	1	19	1	3	2	2	4	2	19	1	3	2	2	4	2	21
286	380	21	53	89	4	2		2	8	2				1	1	8	2	2	1	1
287	381	44	6	436	4	6		2	8	2				1	1	8	2	2	1	1	4	2	1	1	7	1	1	3	1	1	1	7	1	1	11	1	3	2	5	4	2	12	2	3	2	5	4	2
288	382	44	6	436	4	5		1	3	2				3	1	8	1	2	1	1	3	1	3	1	8	4	1	4	2	3	4	2	4	2	2	2	1	2	5	4	1
289	383	21	18	88	4	1		2	4	5
290	384	44	6	436	4	3		1	7	1				5	1	2	2	2	1	1	6	2	3	2	2	1	1
291	385	21	53	89	4	2		1	4	2				2	2	4	2	6	1	1
292	386	44	6	436	4	6		2	3	2				1	1	3	2	2	1	1	3	1	3	1	8	1	1	4	2	7	1	2	1	1	4	2	3	1	8	1	1	12	2	3	4	5	1	1
293	387	44	6	436	4	5		1	7	2				2	2	3	2	2	1	1	6	2	2	5	6	1	2	3	1	3	1	8	1	1	4	2	4	1	8	1	1
294	388	44	6	436	6	5		2	2	2				1	1	3	2	1	1	1	3	1	7	2	2	4	2	7	2	7	2	2	4	2	9	1	2	1	8	4	2
295	390	44	6	436	4	4		2	7	2				1	1	8	2	2	1	1	3	1	1	1	7	1	1	4	2	2	1	8	1	1
296	391	21	53	89	4	2		1	4	2				2	2	4	2	2	1	1
297	392	44	6	436	4	5		2	3	2				1	1	4	2	2	1	1	11	1	2	2	5	1	1	12	2	2	2	5	1	1	3	1	4	1	8	1	1
298	393	44	6	436	4	3		2	4	2				1	1	4	2	5	1	1	3	1	2	1	8	1	1
299	394	44	6	436	4	4		2	3	2				1	1	5	2	2	1	1	4	2	2	1	8	1	1	4	2	1	1	7	1	1
300	395	44	6	436	7	4		2	8	2				1	1	3	2	2	1	1	12	2	2	5	2	1	1	3	1	1	1	7	1	1
301	396	21	18	86	4	1		2	8	1
302	398	44	6	436	4	3		2	7	2				1	1	3	2	2	1	1	4	2	2	1	8	1	1
303	399	44	6	436	4	4		2	7	2				1	1	7	2	2	1	1	3	1	4	1	8	1	1	4	2	8	1	8	1	1
304	402	21	53	89	4	2		2	5	2				1	1	8	2	2	1	1
305	403	44	146	399	7	1		1	3	2
306	404	44	146	399	7	3		2	2	2				1	1	3	2	3	1	1	3	1	4	1	2	1	1
307	406	44	146	399	7	4		1	5	2				2	2	7	2	2	4	1	3	1	10	1	7	4	1	3	1	10	1	7	4	1
308	407	44	146	399	7	13		1	3	2				6	2	2	5	6	1	2	2	2	4	2	2	1	1	4	2	2	1	8	1	1	3	1	1	1	7	1	1	19	1	3	2	2	4	2	19
309	409	44	146	399	7	2		1	5	1				6	2	3	5	6	4	1
310	410	44	151	429	7	8		2	5	1				5	1	2	2	1	1	1	6	2	2	2	5	1	1	19	1	3	1	2	4	2	19	1	3	1	2	4	2	19	1	3	2	2	4	2	21
311	411	21	63	84	7	3		2	7	1				5	1	3	2	6	1	1	6	2	3	2	6	1	1
312	413	44	146	399	7	4		2	2	2				1	1	2	2	1	1	1	3	1	8	1	2	1	1	4	2	8	1	2	1	1
313	414	44	151	429	7	4		1	6	1				5	1	2	2	2	1	1	6	2	2	2	2	1	1	19	1	2	1	8	1	1
314	416	44	146	399	7	6		1	3	2				2	2	3	2	5	1	1	3	1	2	1	8	1	1	3	1	1	1	7	1	1	5	1	-1	2	5	1	1	6	2	-1	2	5	1	1
315	417	44	146	399	7	5		2	4	2				1	1	4	2	2	1	2	11	1	-1	2	2	1	2	12	2	-1	2	2	1	2	3	1	1	1	7	1	2
316	418	44	146	399	7	4		2	3	2				1	1	2	2	5	1	1	3	1	8	1	2	4	2	4	2	8	1	2	4	2
317	420	44	146	399	7	5		2	3	2				1	1	4	2	5	1	1	12	2	3	5	5	1	1	3	1	1	1	7	1	1	4	2	1	1	7	1	1
318	421	44	151	429	7	14		2	4	2				6	2	2	2	1	1	1	3	1	2	1	8	1	1	3	1	1	1	9	1	1	1	1	4	2	2	4	1	19	1	4	2	2	4	2	21
319	422	21	53	89	4	2		1	4	2				2	2	4	2	6	1	1
320	423	44	151	429	7	17		2	2	2				1	1	3	2	1	1	1	3	1	4	2	2	4	2	3	1	4	2	2	4	2	7	2	4	2	2	4	2	7	2	4	2	2	4	2	9
321	424	21	63	82	7	2		2	2	2				1	1	2	2	2	4	1
322	425	21	63	84	7	3		2	8	2				1	1	8	2	3	1	1	3	1	2	1	8	1	1
323	428	44	151	427	7	6		1	3	2				2	2	3	2	2	1	1	5	1	2	2	1	1	1	6	2	3	2	1	1	1	4	2	2	1	8	1	1	4	2	1	1	7	1	1
324	429	44	151	429	7	3		1	3	2				3	1	5	1	2	4	1	2	2	2	2	2	4	1
325	430	44	151	427	7	6		1	2	2				2	2	3	2	2	1	1	3	1	3	1	2	1	1	3	1	3	1	2	1	1	3	1	3	4	2	1	1	9	1	1	1	7	1	1
326	431	44	151	427	7	9		2	5	1				19	1	7	1	8	1	1	16	2	2	2	5	1	2	15	1	2	2	5	1	2	23	1	3	2	2	1	2	23	2	3	2	2	1	2	23
327	432	44	151	429	7	6		2	3	2				1	1	3	2	1	1	1	3	1	4	1	8	4	1	3	1	3	1	8	4	1	3	1	3	1	8	4	1	12	2	1	2	5	1	1
328	434	44	151	427	7	6		1	3	2				2	2	3	2	5	1	1	3	1	3	1	2	4	1	3	1	3	1	2	4	1	4	2	3	2	2	4	1	10	2	1	1	7	1	1
329	435	44	151	429	7	12		1	3	3				2	2	3	2	2	4	1	3	1	2	1	8	1	1	3	1	2	1	8	1	1	3	1	1	1	8	1	1	5	1	3	2	5	1	1	6
330	436	44	151	429	7	10		1	3	2				2	2	-1	2	5	1	1	3	1	3	1	8	1	1	3	1	2	1	8	1	1	4	2	2	1	8	1	1	19	1	-1	2	5	1	1	5
331	437	44	151	429	7	5		1	3	2				2	2	1	2	1	1	1	4	2	4	2	2	4	2	3	1	3	4	2	4	1	10	2	3	1	8	1	1
332	438	21	63	81	1	3		2	7	2				1	1	7	2	2	1	1	3	1	3	1	8	1	1
333	439	21	53	89	4	2		2	4	2				1	1	4	2	2	1	1
334	440	44	151	427	7	5		2	2	2				1	1	3	2	3	1	1	4	2	3	2	2	4	1	4	2	7	1	2	4	1	3	1	4	1	2	4	1
335	441	44	151	427	7	6		2	3	2				1	1	2	2	5	1	1	3	1	3	2	3	1	1	7	2	3	2	1	1	1	9	1	1	1	7	1	1	9	1	1	1	7	1	1
336	442	44	151	427	7	11		1	7	2				2	2	7	2	5	1	1	4	2	7	2	2	1	2	19	1	3	2	2	1	2	8	1	8	2	2	1	2	23	1	4	1	2	1	2	23
337	443	44	6	437	6	4		2	3	2				1	1	3	2	2	1	1	3	1	8	1	2	1	1	4	2	7	1	2	1	1
338	445	44	151	429	7	4		1	2	2				2	2	2	2	2	1	1	3	1	3	2	2	4	2	4	2	3	2	2	4	2
339	446	44	58	405	7	3		2	3	2				1	1	2	2	4	1	1	3	1	7	1	2	4	2
340	447	44	146	400	7	6		1	3	2				2	2	3	2	2	4	1	6	2	2	5	2	4	1	3	1	5	1	2	4	1	4	2	8	1	8	4	1	4	2	7	1	8	4	1
341	448	44	151	429	7	2		2	1	2				1	1	3	2	1	1	1
342	449	44	146	400	7	3		1	3	4				5	1	3	2	2	4	2	6	2	3	2	2	4	2
343	450	44	151	429	7	9		2	2	2				1	1	4	2	5	1	1	19	1	8	2	2	4	2	19	1	4	4	2	4	2	21	2	8	2	2	4	2	3	1	8	1	2	4	1	23
344	451	44	58	405	7	6		2	3	2				1	1	4	2	2	4	1	5	1	3	2	3	1	1	6	2	3	2	1	1	1	4	2	1	1	7	1	1	19	1	3	1	3	4	1
345	452	44	151	429	7	8		2	1	2				1	1	3	2	4	1	1	10	2	4	1	8	1	1	10	2	4	1	8	1	1	10	2	8	1	8	1	1	9	1	2	1	8	1	1	4
346	453	44	58	405	7	4		2	1	5				3	1	3	2	2	1	1	7	2	2	2	5	1	1	4	2	3	2	2	1	1
347	455	44	6	437	6	10		2	3	2				11	1	2	2	1	4	2	12	2	2	2	1	4	2	23	1	3	2	2	4	2	23	1	3	2	2	4	2	23	2	1	1	7	4	2	23
348	457	44	6	437	6	4		1	7	2				2	2	4	2	2	1	1	3	1	8	1	2	4	2	4	2	8	2	2	4	2
349	458	44	6	437	6	5		2	5	2				1	1	3	2	2	1	1	3	1	2	1	8	4	1	4	2	3	1	8	4	1	12	2	2	5	5	4	1
350	460	44	146	400	7	1		1	4	1
351	463	21	53	89	4	1		2	4	5
352	466	44	146	400	7	4		1	7	1				5	1	2	2	1	1	1	6	2	2	2	1	1	1	20	2	4	1	2	4	2
353	467	44	151	429	7	4		2	8	1				5	1	3	3	2	1	1	6	2	3	2	2	1	1	13	1	2	5	5	1	1
354	468	44	6	437	6	6		1	2	2				2	2	2	2	5	4	1	10	2	1	1	7	4	2	3	1	8	2	2	4	2	7	2	7	2	2	4	2	6	2	1	5	5	4	1
355	470	44	6	437	1	4		1	3	2				2	2	3	2	2	1	1	4	2	7	1	2	3	2	4	2	2	1	8	1	1
356	472	44	6	437	6	10		2	3	2				12	2	1	5	5	4	1	3	1	3	2	2	4	1	3	1	4	1	2	4	1	4	2	3	1	2	4	1	7	2	3	2	2	4	2	9
357	473	21	53	89	4	2		2	4	2				1	1	4	2	6	1	1
358	476	44	6	437	6	8		1	3	2				2	2	2	2	5	1	1	4	2	2	1	8	1	1	4	2	2	1	8	1	1	3	1	2	1	8	1	1	3	1	6	1	8	4	1	5
359	477	44	6	437	6	4		1	2	2				2	2	2	2	2	1	1	3	1	7	1	2	4	2	4	2	3	1	2	4	2
360	478	44	151	427	7	7		2	3	2				1	1	3	2	3	4	1	3	1	8	1	9	4	1	3	1	3	1	8	4	1	4	2	6	1	9	4	1	4	2	8	1	8	4	1	4
361	479	21	53	89	5	1		1	3	1
362	480	44	6	437	6	4		1	2	4				3	1	2	1	8	1	1	4	2	2	1	2	4	2	6	2	2	5	1	4	1
363	482	44	6	437	6	6		1	5	2				2	2	3	2	2	1	1	3	1	1	1	7	4	1	3	1	2	1	8	4	1	5	1	3	2	1	4	1	6	2	3	2	1	4	1
364	485	44	151	429	7	4		1	4	2				2	2	3	2	4	1	1	3	1	6	1	2	4	2	4	2	4	1	8	4	1
365	487	44	151	429	7	2		1	3	2				2	2	3	2	1	1	1
366	489	21	53	89	5	1		2	9	1
367	492	44	146	400	7	2		2	2	2				1	1	2	2	6	1	1
368	493	44	151	427	7	8		2	2	3				1	1	2	3	3	1	1	3	1	3	2	2	1	1	3	1	3	1	2	1	2	4	2	3	4	2	1	1	9	1	2	1	8	1	2	9
369	494	44	146	400	7	4		2	3	2				1	1	3	2	5	1	1	4	2	1	1	7	1	1	4	2	1	1	7	1	1
370	495	44	151	429	7	16		1	3	2				2	2	1	2	4	1	1	3	1	6	2	2	4	2	7	2	6	2	1	4	2	9	1	1	1	7	4	2	9	1	2	1	8	4	2	10
371	498	44	146	400	7	4		1	4	2				2	2	3	2	2	1	1	4	2	4	1	8	1	1	6	2	2	5	5	1	1
372	499	21	53	89	4	3		2	8	2				1	1	8	2	2	4	1	4	2	4	1	8	4	2
373	501	44	151	427	7	7		2	2	2				1	1	3	2	1	1	1	4	2	8	2	2	4	2	8	1	8	2	2	4	2	4	2	7	1	2	4	2	18	2	1	1	7	1	1	12
374	502	44	58	405	7	3		1	7	1				6	2	3	2	1	1	1	5	1	4	2	1	1	1
375	503	44	151	427	7	10		1	2	2				2	2	4	2	2	1	1	3	1	7	2	2	4	2	3	1	7	2	2	4	2	7	2	8	2	2	4	2	7	2	8	2	2	4	2	9
376	504	44	58	405	7	4		1	7	1				5	1	3	2	4	1	1	6	2	2	2	3	4	1	20	2	7	1	3	1	1
377	505	44	58	405	7	6		1	4	2				2	2	3	2	5	1	1	3	1	4	3	5	1	1	7	2	4	2	5	1	1	9	1	1	1	7	1	1	10	2	1	1	7	1	1
378	507	44	146	400	7	9		1	2	2				2	2	2	2	2	4	2	3	1	5	2	2	4	2	7	2	3	2	2	4	2	3	1	3	2	2	4	2	7	2	3	2	2	4	2	9
379	508	44	146	400	7	5		1	4	2				2	2	2	2	6	4	2	3	1	7	2	2	4	2	7	2	4	2	2	4	2	9	1	2	1	8	4	2
380	510	44	58	405	7	7		2	5	2				1	1	2	2	3	1	1	11	1	2	2	4	1	1	12	2	2	2	3	1	1	19	1	3	1	3	1	1	3	1	1	1	7	1	1	4
381	511	44	58	405	7	7		2	1	3				1	1	4	3	2	4	1	23	1	6	4	2	4	2	11	1	2	5	5	1	1	4	2	3	1	8	1	1	4	2	1	1	7	1	1	4
382	515	44	146	400	7	5		2	7	2				1	1	5	2	2	1	1	4	2	3	1	8	1	1	5	1	3	2	6	1	1	6	2	3	2	6	1	1
383	517	44	146	400	7	7		1	4	2				2	2	4	2	6	1	2	3	1	8	2	2	4	2	7	2	4	2	2	4	2	4	2	8	2	2	4	2	9	1	2	1	8	4	2	4
384	518	44	146	400	7	6		2	4	2				1	1	3	2	6	1	1	3	1	3	2	2	1	1	7	2	3	2	2	1	1	9	1	2	1	8	1	1	10	2	1	1	7	1	1
385	519	44	146	400	7	2		1	2	4				3	1	7	1	2	4	2
386	520	44	146	400	7	4		2	3	2				19	1	3	2	5	1	1	5	1	1	2	5	1	1	6	2	1	2	5	1	1
387	522	44	151	427	7	5		1	3	2				2	2	2	2	2	1	1	3	1	3	1	2	1	1	4	2	3	2	2	4	2	10	2	2	1	8	1	1
388	526	21	53	89	4	1		2	5	5
389	527	44	6	437	6	4		2	3	2				1	1	4	2	2	1	1	4	2	2	1	8	1	1	12	2	2	5	2	3	2
390	528	44	6	437	6	4		2	2	5				3	1	7	1	8	4	1	4	2	4	1	2	4	1	12	2	1	5	5	4	1
391	529	44	146	400	7	2		1	3	2				6	2	2	5	5	1	1
392	530	44	146	400	7	6		1	2	2				2	2	1	2	1	1	1	3	1	3	2	2	4	2	7	2	3	2	2	4	2	9	1	2	1	8	4	2	10	2	2	1	8	4	2
393	531	44	146	400	7	2		1	4	2				2	2	3	2	6	1	1
394	532	44	146	400	7	4		1	3	2				2	2	5	2	6	4	1	3	1	3	4	2	4	1	9	1	5	1	8	4	1
395	533	44	146	400	7	5		1	2	2				2	2	3	2	2	1	1	3	1	3	1	8	1	1	3	1	1	1	7	1	1	14	2	1	5	6	1	1
396	534	44	146	400	7	2		2	3	2				1	1	4	2	1	1	1
397	535	44	58	405	7	4		2	3	2				1	1	3	2	5	1	1	3	1	2	1	8	1	1	3	1	4	1	8	1	1
398	536	44	151	427	7	4		2	3	2				1	1	3	2	2	1	1	3	1	7	1	2	1	1	3	1	7	1	2	4	2
399	537	44	58	405	7	1		1	2	1
400	538	44	6	437	6	7		2	3	2				1	1	3	2	2	1	1	4	2	1	1	7	1	1	4	2	1	1	7	1	1	12	2	3	2	2	4	2	11	1	4	2	2	4	2	23
401	539	44	151	427	7	4		2	3	2				1	1	3	2	3	1	1	3	1	3	1	8	1	1	4	2	2	1	8	1	1
402	540	44	58	405	7	5		2	2	2				1	1	2	2	5	1	1	3	1	3	1	2	1	1	4	2	6	2	2	1	1	17	1	1	1	7	1	1
403	542	44	151	427	7	12		1	4	2				2	2	3	2	5	4	1	3	1	4	2	2	4	1	3	1	7	2	2	4	1	3	1	4	2	2	4	1	7	2	8	2	2	4	1	7
404	543	21	63	81	1	2		2	4	2				1	1	4	2	2	4	1
405	544	44	6	437	6	3		2	3	2				1	1	3	2	2	1	1	3	1	7	1	5	4	1
406	545	44	151	427	7	4		1	3	2				2	2	3	2	4	1	1	4	2	5	1	8	1	1	4	2	2	1	8	1	1
407	546	44	151	427	7	4		2	2	5				3	1	3	2	2	1	1	7	2	3	2	2	1	1	9	1	10	1	7	1	1
408	547	44	151	428	7	5		2	7	1				5	1	2	2	2	4	1	6	2	2	2	2	4	1	20	2	7	1	2	4	1	20	2	3	1	8	1	1
409	548	44	146	400	7	5		1	7	2				2	2	3	2	2	4	2	4	2	8	1	2	4	2	4	2	8	1	2	4	2	3	1	8	1	2	4	2
410	549	44	146	400	7	6		2	3	2				1	1	4	2	2	1	1	12	2	3	5	1	1	1	4	2	3	1	8	1	1	4	2	2	1	8	1	1	4	2	2	1	8	1	1
411	550	44	146	400	7	3		1	3	2				2	2	2	2	2	1	1	3	1	7	1	2	1	1
412	551	44	6	437	6	7		1	3	2				2	2	2	2	2	1	1	3	1	4	2	2	1	1	7	2	6	2	2	1	1	10	2	2	1	8	1	1	9	1	1	1	7	1	1	10
413	552	44	6	437	6	8		2	3	2				1	1	4	2	2	4	2	6	2	1	2	5	1	1	3	1	2	1	8	1	1	11	1	2	2	5	4	2	12	2	1	2	1	4	2	23
414	553	44	58	405	7	6		1	3	2				2	2	5	2	1	1	1	6	2	2	3	1	3	2	5	1	2	2	1	3	2	4	2	1	1	7	1	1	20	2	3	2	2	4	2
415	554	44	146	400	7	2		1	2	2				3	1	2	1	2	4	2
416	555	44	146	400	7	3		1	2	2				2	2	2	2	5	1	1	4	2	8	2	5	4	2
417	556	44	58	405	7	3		1	2	2				2	2	3	2	1	1	1	3	1	4	1	8	4	1
418	557	44	58	405	7	5		2	2	2				3	1	3	2	2	1	1	7	2	3	2	2	1	1	9	1	1	1	7	1	1	9	1	1	1	7	1	1
419	558	44	58	405	7	4		1	3	2				2	2	2	2	4	1	1	4	2	7	2	2	4	2	4	2	7	1	2	4	2
420	559	44	58	405	7	5		1	5	2				2	2	3	2	2	1	1	3	1	1	1	7	1	1	5	1	3	2	5	1	1	6	2	2	2	5	1	1
421	560	44	58	405	7	5		1	4	2				2	2	2	2	1	1	1	9	1	2	1	8	1	1	9	1	2	1	8	1	1	3	1	3	4	2	4	2
422	561	21	63	84	7	2		2	3	2				1	1	3	2	1	1	1
423	562	44	151	428	7	6		1	3	2				2	2	3	2	1	1	1	3	1	3	1	8	1	1	3	1	2	1	8	1	1	3	1	1	1	9	1	1	5	1	2	2	5	1	1
424	563	44	136	392	4	4		1	4	2				2	2	4	2	2	1	1	3	1	2	1	8	1	1	6	2	2	2	6	1	1
425	564	44	146	401	7	7		1	3	2				2	2	3	2	5	4	2	3	1	5	2	2	4	2	7	2	7	2	2	4	2	4	2	8	1	8	1	2	9	1	1	1	7	4	2	5
426	565	44	146	401	7	6		1	3	2				2	2	3	2	6	1	1	3	1	3	2	2	1	1	4	2	3	2	2	1	2	7	2	4	2	2	1	1	9	1	2	1	8	1	1
427	567	44	151	428	7	10		1	3	2				2	2	2	2	1	1	1	3	1	3	2	3	1	1	3	1	3	1	5	1	1	4	2	6	1	8	1	1	9	1	2	1	8	1	1	7
428	568	44	146	401	7	3		1	3	2				2	2	2	2	1	1	1	3	1	7	1	2	1	1
429	569	44	136	392	4	3		1	3	2				2	2	2	2	5	1	1	3	1	7	1	2	1	1
430	570	21	53	89	4	1		2	4	1
431	572	44	136	392	4	5		2	7	2				1	1	4	2	2	1	1	4	2	8	1	8	1	1	11	1	4	2	6	1	1	12	2	2	2	6	1	1
432	573	44	151	428	7	5		1	3	2				2	2	2	2	2	4	1	3	1	7	1	8	1	1	3	1	3	1	8	1	1	4	2	6	1	2	4	2
433	577	44	136	392	1	6		2	2	2				1	1	2	2	2	1	1	3	1	2	1	8	1	1	4	2	3	1	8	1	1	4	2	5	2	2	4	2	12	2	1	5	5	1	1
434	578	44	136	392	4	2		2	8	1				14	2	2	2	6	1	1
435	579	44	146	401	7	9		1	3	2				5	1	2	2	6	1	1	6	2	2	2	6	1	1	19	1	3	2	2	1	1	21	2	7	2	2	1	1	23	2	8	1	2	2	2	2
436	580	44	146	401	7	5		2	3	2				1	1	2	2	1	1	1	4	2	3	1	8	1	1	4	2	3	1	8	1	1	3	1	2	1	8	1	1
437	581	44	146	401	7	5		2	3	5				3	1	2	2	2	1	1	7	2	-1	2	2	1	1	9	1	2	1	8	1	1	10	2	1	1	7	1	1
438	583	44	151	428	7	7		1	3	2				2	2	3	2	2	1	1	5	1	3	2	1	1	1	6	2	2	2	5	4	1	3	1	3	1	8	1	1	3	1	2	1	8	1	1	4
439	584	44	146	401	7	3		1	2	2				2	2	2	2	1	1	1	4	2	1	1	9	1	1
440	585	44	151	428	7	7		1	3	2				5	1	6	3	6	1	1	6	2	3	3	5	1	1	2	2	4	2	1	1	1	3	1	3	1	8	1	1	4	2	2	1	8	1	1	4
441	586	44	146	401	7	4		1	3	2				2	2	3	2	1	1	1	3	1	4	1	3	4	2	3	1	4	1	3	4	2
442	587	44	151	428	7	11		2	3	3				1	1	3	2	4	1	1	21	2	3	2	4	1	1	12	2	2	2	5	1	1	3	1	3	1	8	1	1	3	1	1	1	7	1	1	4
443	588	44	119	432	4	2		1	2	2				2	2	1	3	1	1	1
444	589	44	151	428	7	4		1	2	2				2	2	3	2	2	1	1	3	1	7	2	2	4	2	3	1	4	1	2	1	1
445	590	21	63	82	7	4		1	3	2				2	2	3	2	2	4	2	4	2	2	1	8	4	1	4	2	1	1	7	1	1
446	592	44	119	432	4	5		2	3	2				1	1	3	2	2	1	1	12	2	1	5	5	1	1	3	1	3	1	8	1	1	3	1	2	1	8	1	1
447	593	44	119	432	6	5		2	1	2				1	1	2	2	2	3	1	3	1	3	1	8	1	1	4	2	2	1	8	1	1	12	2	2	5	5	1	1
448	595	21	53	89	4	2		2	8	2				1	1	8	2	2	1	1
449	596	44	151	428	7	13		2	2	2				1	1	1	2	1	1	1	8	1	3	2	2	4	2	4	2	3	2	2	4	2	4	2	3	2	2	4	2	8	1	3	2	2	4	2	23
450	597	21	63	84	7	3		2	4	2				1	1	4	2	1	1	1	3	1	1	1	7	1	1
451	598	44	151	428	7	5		2	2	2				1	1	2	2	1	1	1	3	1	3	2	2	4	2	7	2	4	2	2	4	2	10	2	2	1	8	4	2
452	599	44	58	403	7	4		2	2	2				1	1	2	2	5	1	1	3	1	2	4	2	1	1	3	1	2	1	2	1	1
453	601	44	13	424	7	5		2	2	2				4	2	5	2	5	1	1	17	1	1	1	7	1	1	10	2	1	1	7	1	1	10	2	1	1	7	1	1
454	603	44	58	403	7	4		1	2	5				3	1	3	3	2	4	2	7	2	3	3	2	4	2	9	1	1	1	7	4	2
455	604	44	13	424	7	3		1	4	1				5	1	3	2	2	4	2	6	2	2	2	2	4	2
456	605	44	146	401	7	4		1	4	1				6	2	4	2	6	1	1	5	1	4	2	6	1	1	19	1	7	1	2	4	2
457	606	44	151	428	7	8		1	3	2				2	2	2	2	1	1	1	6	2	1	5	5	1	1	3	1	3	2	2	4	1	7	2	3	2	2	4	2	10	2	4	1	8	4	2	9
458	607	44	119	432	4	2		1	3	5				3	1	3	1	2	4	2
459	608	21	63	82	7	1		2	2	5
460	610	44	151	428	7	6		1	8	2				2	2	8	2	2	1	1	6	2	2	5	5	1	1	4	2	7	1	8	4	1	3	1	3	1	8	1	1	3	1	1	1	7	1	1
461	611	21	63	84	7	2		2	3	4				3	1	3	1	8	1	1
462	612	44	146	401	7	7		1	5	2				5	1	3	2	6	1	1	3	1	8	2	2	1	2	4	2	9	2	2	1	2	7	2	8	2	2	1	2	10	2	1	1	5	1	2	2
463	613	44	136	392	4	4		2	1	2				1	1	2	2	6	1	1	4	2	5	2	5	4	2	17	1	2	1	8	4	2
464	614	44	151	428	7	10		1	2	2				5	1	2	2	1	1	1	6	2	2	2	1	1	1	2	2	2	2	1	1	1	3	1	3	1	8	1	1	3	1	2	1	8	1	1	19
465	615	44	136	392	4	2		2	2	2				1	1	2	2	6	1	1
466	616	44	151	428	7	9		2	1	2				1	1	3	2	5	1	1	3	1	3	2	5	1	1	4	2	3	2	2	4	2	8	1	3	2	2	4	2	7	2	3	2	5	1	1	17
467	617	44	13	424	7	5		1	4	2				2	2	2	2	1	1	1	4	2	8	1	8	1	1	4	2	8	1	8	1	1	3	1	3	1	8	1	1
468	618	44	151	428	7	6		2	2	2				1	1	3	2	5	1	1	4	2	7	1	2	1	1	4	2	5	1	8	1	1	3	1	3	1	8	1	1	11	1	2	2	5	1	1
469	620	44	151	428	7	13		2	2	2				1	1	3	2	1	1	1	10	2	2	1	8	1	1	10	2	2	1	8	1	1	9	1	2	1	8	1	1	10	2	2	1	8	1	1	9
470	621	44	58	403	7	8		2	3	2				1	1	2	2	1	1	1	3	1	5	2	2	4	2	4	2	7	4	2	4	2	9	1	1	1	7	4	2	10	2	2	1	8	4	2	17
471	622	44	146	401	7	12		2	3	5				3	1	3	2	2	4	2	3	1	3	2	2	4	2	3	1	3	2	2	4	2	7	2	-1	2	2	4	2	7	2	-1	2	2	4	2	7
472	623	44	146	401	7	7		1	3	2				2	2	3	2	6	1	1	6	2	1	5	6	4	2	3	1	5	2	2	4	1	4	2	8	1	2	4	2	7	2	7	2	2	4	2	9
473	624	44	136	392	4	5		1	3	2				2	2	3	2	6	1	1	3	1	8	2	2	1	1	7	2	8	2	2	1	1	9	1	3	1	8	1	1
474	625	44	136	392	1	5		2	5	1				14	2	1	5	5	1	1	5	1	4	2	2	4	2	6	2	4	2	2	4	2	19	1	7	1	2	4	2
475	627	44	119	432	4	8		2	3	2				5	1	2	2	1	1	1	6	2	1	2	1	1	1	4	2	2	1	8	1	1	23	2	2	1	8	1	1	23	1	2	1	8	1	1	19
476	628	44	146	401	7	10		1	7	2				2	2	2	2	6	1	2	3	1	7	2	2	1	2	7	2	4	2	2	1	2	3	1	5	2	2	1	2	7	2	5	2	2	1	2	9
477	629	44	25	396	1	6		1	8	2				2	2	8	2	2	1	1	5	1	4	2	1	1	2	6	2	2	2	1	1	2	19	1	8	1	2	1	2	4	2	1	1	7	1	1
478	631	44	13	424	7	8		1	3	2				2	2	2	2	1	1	1	3	1	7	2	2	4	2	3	1	4	2	2	4	2	3	1	6	2	2	4	2	9	1	1	1	7	4	2	7
479	633	44	13	424	7	9		2	2	2				1	1	2	2	5	1	1	3	1	2	2	2	1	1	3	1	2	2	9	4	2	7	2	2	2	5	1	1	9	1	2	1	8	1	1	9
480	634	44	146	401	7	9		1	8	2				2	2	5	2	2	1	1	4	2	8	1	8	1	1	19	1	4	2	5	1	1	21	2	-1	2	5	1	1	5	1	3	2	6	1	1	23
481	637	44	25	396	7	4		2	3	2				1	1	3	2	2	1	1	3	1	2	1	8	1	1	12	2	2	5	5	1	1
482	639	44	146	401	7	2		2	3	2				1	1	3	2	1	1	1
483	640	44	136	392	4	3		2	4	2				1	1	7	2	2	1	1	3	1	1	1	7	1	1
484	641	44	119	432	4	4		1	3	1				5	1	3	2	2	4	2	6	2	2	2	2	1	2	19	1	3	1	2	4	2
485	642	21	53	89	4	1		2	7	4
486	643	44	13	424	7	4		2	5	2				1	1	3	2	3	1	1	23	2	3	2	5	1	2	23	1	1	1	7	1	2
487	644	44	25	396	7	8		1	3	2				2	2	2	2	6	1	1	3	1	7	2	2	4	1	3	1	5	2	2	1	1	7	2	7	2	2	1	1	7	2	5	2	2	1	1	9
488	645	44	25	396	7	4		2	3	2				3	1	3	4	2	1	1	1	1	2	2	2	4	2	9	1	1	1	7	4	2
489	646	44	25	396	7	2		2	8	2				1	1	3	2	2	1	1
490	647	44	146	401	7	4		2	3	2				1	1	4	3	2	1	1	3	1	3	1	8	1	1	3	1	1	1	7	1	1
491	648	44	146	401	7	7		1	4	1				19	1	4	2	2	1	1	5	1	-1	2	2	1	1	6	2	-1	2	5	1	1	21	2	4	2	2	1	1	23	1	1	1	7	1	1	14
492	649	44	58	403	7	4		2	3	3				1	1	2	2	3	1	1	3	1	3	1	8	1	1	4	2	4	1	8	4	1
493	650	44	146	401	7	2		2	2	2				1	1	4	2	2	1	1
494	651	44	146	401	7	3		2	5	2				1	1	2	2	5	1	1	3	1	2	1	8	1	1
495	652	44	136	392	4	4		2	7	2				1	1	7	2	2	1	1	3	1	2	1	8	1	1	4	2	1	1	8	1	1
496	653	44	25	396	1	3		2	1	5				3	1	3	4	2	1	1	9	1	2	1	8	1	1
497	654	44	13	424	7	4		1	2	2				2	2	2	2	4	1	1	3	1	1	1	9	1	1	3	1	4	1	2	1	1
498	655	44	136	392	1	3		1	8	1				5	1	7	2	2	1	2	6	2	4	2	2	1	2
499	656	44	13	424	7	4		1	8	2				2	2	4	2	3	1	1	3	1	3	1	8	1	1	4	2	1	1	7	1	1
500	658	44	13	424	7	13		2	5	1				23	1	4	2	1	1	2	23	2	3	2	1	1	2	23	1	2	1	8	1	2	23	2	2	1	8	1	2	5	1	3	2	2	4	2	6
501	660	21	53	89	4	3		2	3	2				1	1	8	2	2	4	2	3	1	5	1	2	4	2
502	661	44	13	424	7	16		2	1	2				1	1	2	2	5	1	1	3	1	3	2	2	4	1	3	1	3	2	2	4	1	3	1	3	2	2	4	1	3	1	3	1	2	4	1	4
503	663	44	58	403	7	6		2	2	2				1	1	2	2	1	1	1	9	1	1	1	7	1	1	10	2	3	1	8	1	1	3	1	2	3	2	4	2	7	2	3	2	2	4	2
504	666	44	25	396	7	4		1	3	2				2	2	3	2	2	1	1	6	2	2	5	5	1	1	3	1	5	1	2	1	1
505	667	44	13	424	7	10		1	2	2				2	2	2	2	1	1	1	3	1	3	3	2	4	1	7	2	4	2	2	4	1	9	1	3	1	8	1	1	9	1	1	1	7	1	1	10
506	668	44	13	424	7	12		1	4	2				2	2	2	2	1	1	1	3	1	3	2	2	4	2	3	1	3	2	3	1	2	7	2	3	2	3	1	2	7	2	3	2	2	4	2	9
507	669	44	58	403	7	6		1	2	2				4	2	3	2	5	1	1	2	2	3	2	1	1	1	6	2	1	2	5	1	1	9	1	2	1	8	1	1	8	1	2	2	2	1	1
508	671	44	13	424	7	6		1	4	2				2	2	7	2	2	1	1	3	1	3	2	2	1	1	7	2	4	2	2	1	1	9	1	2	1	8	1	1	10	2	1	1	7	1	1
509	673	44	58	403	7	6		2	2	2				1	1	2	2	1	1	1	3	1	3	2	2	4	1	7	2	4	2	2	4	1	9	1	2	1	8	4	1	10	2	1	1	7	1	1
510	674	44	119	432	6	4		2	2	2				1	1	2	2	2	1	1	3	1	4	1	8	1	1	3	1	2	1	8	1	1
511	675	44	119	432	4	7		2	3	2				1	1	3	2	2	4	1	11	1	4	2	2	4	2	12	2	2	2	5	1	2	3	1	1	1	7	1	1	3	1	1	1	7	1	1	23
512	676	44	25	396	7	5		1	8	2				5	1	2	2	3	1	2	2	2	8	2	2	1	1	6	2	2	2	2	1	2	4	2	1	1	7	1	1
513	677	44	25	396	7	1		1	2	4
514	678	44	25	396	7	7		2	2	2				1	1	2	2	5	1	1	3	1	3	2	2	1	1	7	2	3	2	5	1	1	9	1	1	1	7	1	1	9	1	1	1	7	1	1	11
515	680	44	146	401	7	7		2	2	2				1	1	-1	2	1	1	1	3	1	2	1	1	1	1	3	1	3	2	2	1	1	7	2	-1	2	2	1	1	9	1	2	1	8	1	1	9
516	684	44	58	403	7	8		2	3	5				3	1	3	3	2	4	2	3	1	5	2	2	4	2	4	2	3	2	2	4	2	9	1	3	1	8	1	2	9	1	1	1	7	4	2	10
517	685	44	58	403	1	4		2	2	5				3	1	3	2	2	1	1	7	2	3	2	2	1	1	10	2	1	1	7	1	1
518	686	44	136	392	4	5		1	7	2				2	2	7	2	2	1	1	4	2	2	1	8	1	1	4	2	2	1	8	1	1	12	2	2	2	6	1	1
519	687	44	136	392	4	5		1	4	2				2	2	3	2	6	1	1	4	2	8	2	2	1	1	9	1	1	1	8	1	1	10	2	2	1	8	1	1
520	688	44	25	396	7	4		2	3	2				1	1	4	2	2	1	1	3	1	2	1	8	1	1	4	2	1	1	7	1	1
521	689	44	146	401	7	6		2	2	2				1	1	3	2	2	1	1	3	1	3	2	2	1	1	3	1	3	2	2	1	1	7	2	3	2	2	1	1	7	2	3	2	2	1	1
522	690	44	119	432	4	5		1	3	2				2	2	3	2	2	1	1	6	2	2	5	1	1	1	3	1	1	1	7	1	1	4	2	2	1	8	1	1
523	691	44	25	396	7	5		1	4	2				5	1	1	2	5	1	1	6	2	1	2	5	1	1	3	1	7	1	2	4	2	2	2	3	2	2	4	2
524	693	44	25	396	7	4		2	8	1				5	1	2	2	2	1	1	6	2	2	2	5	1	1	20	2	8	1	2	1	1
525	695	44	25	396	7	6		2	2	2				1	1	3	2	5	1	1	3	1	4	1	2	1	1	4	2	7	1	2	1	1	4	2	4	2	2	4	2	3	1	2	1	8	4	2
526	696	44	13	424	7	10		2	3	2				1	1	4	2	2	1	1	3	1	3	2	2	4	1	3	1	3	2	2	4	1	7	2	-1	2	2	4	1	7	2	-1	2	2	4	1	9
527	697	21	53	89	4	4		1	5	2				2	2	5	2	2	1	1	4	2	2	1	8	1	1	3	1	1	1	7	1	1
528	698	44	25	396	7	6		2	2	2				1	1	2	2	2	1	1	3	1	7	2	2	1	1	7	2	7	2	2	1	1	10	2	2	1	8	1	1	9	1	1	1	7	1	1
529	699	44	146	401	7	5		2	3	2				1	1	3	2	9	1	1	11	1	-1	5	6	1	1	4	2	2	1	8	1	1	3	1	1	1	7	1	1
530	700	44	146	401	7	5		2	3	2				1	1	3	2	2	1	1	6	2	2	5	5	1	1	3	1	4	1	8	1	1	3	1	3	1	8	1	1
531	703	44	13	424	7	4		1	3	2				2	2	3	2	2	4	1	3	1	8	2	2	4	2	7	2	7	2	2	4	2
532	705	44	25	396	7	5		2	2	2				1	1	3	2	2	1	1	3	1	8	2	2	1	1	7	2	7	2	2	1	1	9	1	1	1	7	1	1
533	707	44	119	432	1	14		2	3	2				1	1	3	2	2	1	1	3	1	2	1	8	1	1	4	2	1	1	7	1	1	5	1	3	2	1	4	2	6	2	3	2	1	4	2	19
534	709	44	146	401	7	6		2	1	2				1	1	3	2	1	1	1	4	2	7	4	2	1	2	3	1	3	2	2	1	1	7	2	4	2	2	1	1	10	2	1	1	7	1	1
535	710	44	13	424	7	9		1	2	2				2	2	2	2	1	1	1	3	1	3	1	2	1	2	3	1	3	2	2	1	2	7	2	3	2	2	1	2	9	1	2	1	8	1	2	9
536	711	44	13	424	7	11		1	3	2				2	2	4	2	3	1	1	3	1	7	2	2	1	2	3	1	4	2	2	4	2	3	1	8	2	2	4	2	4	2	4	1	8	4	1	7
537	713	44	119	432	4	4		2	3	2				1	1	3	2	2	1	1	3	1	2	1	8	1	1	4	2	2	1	8	1	1
538	714	44	119	433	2	4		2	3	2				1	1	3	2	1	4	1	3	1	2	1	8	1	1	4	2	1	1	7	1	1
539	715	44	136	392	4	5		1	9	2				2	2	8	2	2	1	1	5	1	2	2	6	1	1	6	2	2	2	6	1	1	3	1	1	1	9	1	1
540	716	44	136	392	4	2		1	5	2				2	2	5	2	2	1	1
541	717	44	151	426	4	11		1	3	2				2	2	4	2	2	1	1	5	1	4	2	6	4	2	6	2	4	2	5	4	2	19	1	4	2	2	4	2	4	2	2	1	8	1	1	4
542	718	44	136	392	4	4		1	5	2				2	2	8	2	2	1	1	3	1	3	1	8	1	1	4	2	4	1	8	1	1
543	719	44	119	433	7	4		2	2	2				1	1	2	2	2	1	1	3	1	3	1	2	4	1	4	2	3	2	2	4	2
544	720	44	151	426	4	7		2	4	2				1	1	4	2	2	4	1	3	1	2	1	8	1	1	4	2	6	1	2	4	1	4	2	2	1	8	1	1	4	2	2	1	8	1	1	4
545	721	44	119	433	7	7		2	3	2				1	1	3	2	5	1	1	3	1	4	2	2	1	1	4	2	4	1	2	1	1	9	1	1	1	7	1	1	10	2	1	1	7	1	1	7
546	722	44	151	426	4	4		1	8	2				2	2	5	2	2	1	1	3	1	8	1	8	1	2	3	1	3	1	8	1	1
547	723	44	151	426	4	7		2	3	2				1	1	3	2	2	1	1	4	2	2	1	8	1	1	4	2	1	1	8	1	1	12	2	2	2	5	1	1	23	1	3	1	2	4	2	11
548	724	44	119	432	4	5		1	2	2				2	2	3	2	2	1	1	3	1	2	1	8	1	1	4	2	3	1	8	1	1	6	2	1	2	5	1	1
549	725	44	151	426	4	4		2	3	2				1	1	3	2	2	1	1	9	1	10	1	7	1	1	10	2	1	1	7	1	1
550	726	44	119	433	7	4		2	3	2				1	1	5	2	2	4	1	3	1	2	1	8	1	1	4	2	3	1	8	1	1
551	727	44	151	426	1	6		2	7	2				4	2	2	1	8	1	1	4	2	10	1	7	1	1	1	1	3	2	2	1	1	12	2	-1	5	2	1	1	23	1	7	1	2	3	2
552	729	44	119	433	7	6		2	2	2				3	1	2	2	2	1	1	7	2	2	2	5	1	1	10	2	2	1	8	1	1	9	1	1	1	7	1	1	9	1	1	1	7	1	1
553	731	44	119	433	4	3		1	3	2				2	2	2	2	2	1	1	3	1	3	1	2	1	1
554	732	44	58	403	7	12		2	2	2				1	1	3	2	6	1	1	3	1	3	2	2	4	2	3	1	3	2	2	4	2	3	1	3	2	2	4	2	7	2	3	2	5	4	2	7
555	733	44	119	432	4	6		2	8	1				5	1	2	2	2	4	1	6	2	2	2	2	4	1	14	2	1	2	5	1	1	19	1	3	1	2	4	2	20	2	3	1	2	4	2
556	734	44	58	403	7	3		1	3	2				2	2	3	2	2	1	1	4	2	2	2	5	4	2
557	735	44	119	432	4	10		2	2	2				1	1	3	2	4	4	1	3	1	3	4	2	4	1	3	1	3	2	2	4	1	7	2	-1	2	2	4	1	9	1	2	1	8	1	1	9
558	736	44	119	433	1	5		2	2	2				1	1	2	2	2	1	1	3	1	6	2	2	4	2	7	2	6	2	2	4	2	9	1	8	1	8	4	2
559	737	44	119	433	7	6		2	5	6				1	1	4	6	2	1	1	3	1	1	1	7	1	1	11	1	3	2	2	1	2	12	2	4	2	2	1	2	23	2	7	1	8	1	2
560	738	44	58	403	7	1		1	3	1
561	739	44	119	433	7	5		2	4	2				1	1	3	2	2	1	1	3	1	1	1	7	1	1	4	2	3	1	8	1	1	4	2	2	1	8	1	1
562	741	44	119	433	1	7		1	5	2				2	2	4	2	2	1	1	5	1	2	2	1	1	1	3	1	2	1	8	1	1	3	1	1	1	7	1	1	4	2	2	1	8	1	1	4
563	742	44	119	432	4	9		2	3	2				1	1	7	2	2	2	1	3	1	2	1	8	1	1	3	1	1	1	7	1	1	11	1	3	2	2	4	2	12	2	3	2	1	4	2	23
564	743	44	58	403	7	4		2	1	2				1	1	3	2	4	1	1	3	1	7	1	2	4	2	4	2	3	1	2	4	2
565	744	44	58	403	7	6		1	3	2				2	2	4	2	2	1	1	4	2	1	1	7	1	1	4	2	1	1	7	1	1	5	1	-1	2	1	1	1	6	2	-1	2	1	1	1
566	745	44	58	403	7	2		2	2	2				1	1	3	2	5	1	1
567	746	44	119	432	4	3		1	3	1				5	1	3	2	2	4	2	6	2	3	2	2	4	2
568	748	44	119	432	6	8		2	3	2				5	1	2	2	5	1	1	6	2	-1	2	2	1	1	4	2	2	1	8	1	1	4	2	2	1	8	1	1	4	2	1	1	7	1	1	20
569	749	44	119	432	4	4		2	3	2				1	1	2	2	2	1	1	4	2	8	1	2	3	2	12	2	1	5	5	1	1
570	750	44	119	433	7	3		1	2	-2				2	2	2	-2	2	1	1	3	1	3	1	2	4	1
571	751	44	119	433	7	4		2	4	2				1	1	3	2	2	4	1	3	1	1	1	7	1	1	4	2	1	1	7	1	1
572	752	44	58	403	7	8		1	4	2				2	2	2	2	2	1	1	3	1	3	4	5	1	1	4	2	3	1	2	1	1	9	1	2	1	8	1	1	10	2	2	1	8	1	1	23
573	753	44	58	403	7	4		1	3	2				2	2	2	2	1	1	1	3	1	5	1	3	1	1	4	2	4	2	3	4	2
574	754	44	119	433	7	4		2	2	2				1	1	2	2	6	4	1	4	2	3	2	5	4	2	3	1	6	1	2	4	2
575	755	44	119	433	7	4		2	3	2				1	1	4	2	2	1	1	3	1	1	1	7	1	1	3	1	1	1	7	1	1
576	756	44	136	394	1	4		1	7	2				5	1	3	2	6	1	1	2	2	4	2	5	1	1	6	2	3	2	6	1	1
577	757	44	58	402	1	6		2	2	2				1	1	4	2	5	1	1	3	1	3	2	2	1	1	7	2	3	2	1	1	1	9	1	2	1	8	1	1	10	2	1	1	7	1	1
578	758	44	151	426	4	5		2	7	2				1	1	4	2	2	1	1	4	2	8	2	2	4	2	8	1	8	2	2	4	2	9	1	1	1	7	4	2
579	759	44	151	426	4	7		1	3	2				5	1	2	2	5	1	1	6	2	2	2	5	1	1	2	2	3	2	3	1	1	4	2	3	1	8	1	1	4	2	3	1	8	1	1	3
580	760	44	151	426	4	3		2	2	2				9	1	3	1	8	1	1	10	2	2	1	8	1	1
581	761	44	136	394	1	5		2	7	1				5	1	2	2	2	1	1	6	2	3	2	6	1	1	19	1	8	2	2	1	1	19	1	8	2	2	1	1
582	762	44	136	394	1	5		2	8	1				5	1	4	2	6	4	2	6	2	2	2	6	4	2	19	1	4	2	2	4	2	20	2	7	1	2	4	2
583	763	44	136	394	4	6		1	5	2				2	2	7	2	5	1	1	5	1	3	2	6	1	1	6	2	1	2	6	1	1	3	1	2	1	8	1	1	4	2	2	1	8	1	1
584	766	44	151	426	4	9		1	7	2				5	1	3	2	5	1	1	6	2	2	2	5	1	1	13	1	2	5	5	1	2	20	2	7	2	2	4	2	20	2	7	2	2	4	2	19
585	767	44	151	426	4	7		1	8	1				13	1	2	5	5	4	1	5	1	3	2	2	1	1	6	2	2	2	2	1	1	20	2	4	1	2	4	2	20	2	8	1	8	1	1	20
586	768	44	151	426	4	7		1	3	2				3	1	2	1	8	1	1	3	1	2	1	8	1	1	3	1	2	1	8	1	1	6	2	2	2	5	1	1	5	1	3	2	1	1	1	2
587	771	44	136	394	1	5		2	1	2				1	1	1	2	2	1	1	3	1	2	1	2	1	1	3	1	1	1	5	1	1	4	2	6	1	8	1	1
588	772	44	136	394	1	3		1	7	2				9	1	3	1	8	1	1	9	1	2	1	8	1	1
589	773	44	136	394	1	3		1	7	1				6	2	2	2	5	1	1	5	1	2	2	5	1	1
590	774	44	136	394	1	5		2	3	2				1	1	4	2	2	1	1	3	1	2	1	8	1	1	3	1	2	1	8	1	1	3	1	1	1	7	1	1
591	775	44	136	394	1	2		2	3	2				1	1	5	2	6	1	1
592	776	44	58	402	1	3		2	4	2				1	1	3	2	2	1	1	4	2	8	1	2	1	1
593	779	44	119	431	7	5		2	5	2				1	1	5	2	1	1	1	12	2	2	2	1	1	2	19	1	3	1	2	1	2	4	2	1	1	7	1	1
594	780	44	25	397	7	1		1	3	2
595	782	44	13	422	7	4		2	1	2				1	1	1	2	2	4	1	3	1	1	2	2	4	2	7	2	3	2	2	4	2
596	783	44	25	397	7	2		1	3	1				6	2	2	5	1	4	2
597	784	44	58	402	1	4		2	7	1				5	1	3	2	2	1	1	6	2	3	2	2	1	1	20	2	3	1	8	4	1
598	785	44	13	422	7	7		2	2	2				1	1	4	2	5	1	1	3	1	3	2	2	1	1	3	1	3	1	2	1	1	3	1	3	1	2	1	1	7	2	-1	2	2	1	1	9
599	786	44	58	402	1	2		2	2	3				3	1	-1	4	5	1	2
600	788	44	146	399	7	3		1	3	2				2	2	3	2	2	1	1	3	1	8	1	2	1	1
601	789	44	13	422	7	10		2	7	2				1	1	4	2	2	1	1	4	2	2	1	8	1	1	4	2	2	1	8	1	1	3	1	10	1	8	1	1	14	2	2	5	5	1	1	23
602	794	44	136	394	1	8		2	1	2				1	1	5	2	6	1	1	3	1	4	2	9	4	2	7	2	4	2	9	4	2	4	2	4	2	5	4	2	8	1	8	2	9	4	2	9
603	795	44	58	402	6	5		2	3	2				1	1	5	2	2	1	1	3	1	2	1	8	1	1	3	1	2	1	8	1	1	12	2	2	2	5	1	1
604	796	44	25	397	7	3		2	3	2				1	1	3	2	2	1	1	3	1	4	1	8	1	1
605	799	44	136	394	1	5		2	3	2				3	1	7	2	2	3	2	3	1	5	1	2	3	1	7	2	7	2	2	3	2	10	2	2	1	8	3	1
606	800	44	13	422	7	12		1	4	2				2	2	2	2	6	1	1	3	1	3	2	2	1	2	7	2	3	2	2	1	2	3	1	3	2	2	4	2	7	2	3	2	2	4	2	9
607	801	21	18	88	4	2		2	7	2				1	1	8	2	2	1	1
608	803	44	151	426	4	6		2	1	2				1	1	2	2	5	1	1	3	1	3	2	2	1	1	7	2	2	2	2	1	1	10	2	3	1	8	1	1	9	1	3	1	8	1	1
609	804	44	119	431	7	10		1	3	2				2	2	3	2	2	4	1	6	2	-1	2	5	1	1	5	1	-1	2	5	1	1	3	1	4	1	2	4	2	3	1	4	1	2	4	2	4
610	805	44	119	431	7	6		2	7	1				5	1	3	2	1	1	1	6	2	2	2	2	1	1	13	1	2	2	5	1	1	14	2	2	2	5	1	1	19	1	6	1	1	4	2
611	806	44	58	402	1	3		1	5	1				19	1	3	1	2	1	2	6	2	4	5	2	1	1
612	807	44	119	430	4	3		2	3	2				1	1	3	2	2	1	1	4	2	10	1	7	1	1
613	808	44	119	430	4	4		2	4	2				1	1	4	2	2	1	1	12	2	2	5	6	1	1	3	1	7	1	8	1	1
614	809	44	25	397	1	3		2	3	2				3	1	8	1	2	1	1	1	1	3	2	2	1	1
615	810	44	119	430	4	6		1	3	2				2	2	5	2	2	1	1	5	1	2	2	2	1	1	6	2	2	2	2	1	1	3	1	3	1	8	1	1	3	1	2	1	8	1	1
616	811	44	136	394	1	3		2	3	2				1	1	2	2	5	1	1	4	2	5	1	2	1	1
617	812	44	58	402	1	6		2	3	2				1	1	4	2	2	1	1	3	1	4	2	2	1	1	7	2	3	2	2	1	1	10	2	5	1	8	1	1	10	2	2	1	8	1	1
618	813	44	136	394	1	3		1	8	2				5	1	4	2	6	1	1	6	2	3	2	6	1	1
619	814	44	58	402	1	4		1	3	2				2	2	3	2	5	1	1	3	1	1	1	7	1	1	4	2	1	1	7	1	1
620	815	44	136	394	1	3		2	4	2				5	1	3	2	5	1	1	6	2	4	2	5	1	1
621	816	44	151	426	4	6		1	3	2				2	2	3	2	2	1	1	5	1	2	2	5	1	1	3	1	3	1	8	1	1	4	2	8	1	8	1	1	23	1	1	1	7	1	1
622	817	44	146	399	2	4		2	2	5				3	1	5	2	2	1	1	7	2	6	2	2	1	1	9	1	2	1	8	1	1
623	819	44	119	430	4	4		2	3	2				1	1	3	2	2	1	1	4	2	2	1	8	1	1	6	2	2	5	6	1	2
624	820	44	119	431	7	10		2	2	2				1	1	3	2	1	1	1	3	1	3	2	2	1	2	3	1	5	2	2	1	2	7	2	3	2	2	1	2	7	2	2	2	2	1	2	9
625	824	44	58	402	1	3		2	3	2				3	1	4	1	8	1	1	4	2	3	1	8	1	1
626	826	44	119	431	7	6		1	4	2				2	2	1	2	5	1	1	3	1	3	2	2	4	2	7	2	2	2	2	4	1	9	1	4	1	8	1	1	10	2	3	1	8	1	1
627	827	44	13	422	7	5		1	7	2				2	2	4	2	3	1	1	3	1	4	1	2	4	1	3	1	3	1	2	4	1	4	2	4	1	2	4	1
628	828	44	13	422	7	6		1	8	1				5	1	5	2	3	1	1	6	2	3	2	3	1	1	19	1	4	1	8	1	1	20	2	8	1	8	1	1	20	2	7	1	8	1	1
629	829	44	13	422	7	5		2	2	2				1	1	1	2	3	1	1	3	1	3	1	2	4	2	3	1	3	1	2	4	2	4	2	3	1	8	1	1
630	830	44	119	430	4	3		2	4	2				1	1	3	2	2	1	1	3	1	5	1	2	1	2
631	831	44	13	422	7	6		1	2	2				2	2	2	2	4	1	1	3	1	8	2	2	4	2	4	2	3	2	2	4	2	4	2	3	2	2	4	2	7	2	3	2	2	4	2
632	832	44	25	397	7	3		2	3	2				1	1	5	2	2	1	1	3	1	4	1	8	1	1
633	833	44	25	397	7	2		1	4	2				2	2	2	2	2	1	1
634	834	44	151	426	4	14		2	6	2				1	1	6	2	2	4	1	23	1	4	1	8	1	2	23	1	3	1	8	1	2	23	2	3	1	8	1	2	23	2	3	1	8	1	2	11
635	835	44	119	431	7	7		1	3	2				5	1	4	2	5	1	1	6	2	2	2	5	1	1	2	2	2	2	1	1	1	3	1	3	1	8	1	1	3	1	2	1	8	1	1	4
636	836	44	58	402	6	7		2	3	2				3	1	3	2	2	1	1	7	2	3	2	2	1	1	9	1	2	1	8	1	1	18	2	3	1	8	1	1	1	1	2	2	4	1	1	10
637	837	44	58	402	1	3		1	7	1				5	1	4	2	6	1	1	6	2	3	2	6	1	1
638	838	44	25	397	7	3		1	8	1				6	2	4	2	2	1	1	5	1	2	2	2	1	1
639	839	44	146	399	7	4		2	3	2				1	1	3	2	5	1	1	3	1	7	2	2	1	1	7	2	8	2	2	1	1
640	840	44	119	430	4	6		1	2	2				2	2	1	2	6	1	1	3	1	5	2	2	1	2	7	2	5	2	2	1	2	10	2	3	1	8	1	2	10	2	1	1	7	1	2
641	842	44	119	431	7	5		2	2	2				1	1	4	2	2	1	1	3	1	3	1	2	4	2	3	1	3	1	2	4	2	4	2	4	2	2	4	2
642	843	44	146	399	7	3		1	5	2				2	2	5	2	5	1	1	3	1	1	1	7	1	1
643	845	44	25	397	7	5		2	3	2				1	1	2	2	2	1	1	3	1	2	1	8	1	1	4	2	2	1	8	1	1	4	2	2	1	8	1	1
644	846	44	119	430	4	5		2	8	2				1	1	7	2	2	1	1	12	2	2	5	5	1	1	3	1	2	1	8	1	1	4	2	1	1	7	1	1
645	848	44	58	402	1	3		2	3	2				6	2	3	2	6	3	1	5	1	3	2	6	3	1
646	850	44	136	394	1	4		1	2	2				2	2	2	2	6	1	1	3	1	7	1	2	4	2	3	1	7	1	2	4	2
647	853	44	25	397	1	3		1	4	2				2	2	3	2	2	1	1	3	1	1	1	7	1	1
648	854	44	58	402	1	5		1	4	2				2	2	2	2	6	1	1	3	1	8	2	2	1	1	7	2	8	2	2	1	1	9	1	1	1	7	1	1
649	856	44	119	430	4	4		2	3	2				1	1	3	3	1	4	1	3	1	6	1	1	4	1	4	2	1	1	7	1	1
650	857	44	13	422	7	4		1	4	2				2	2	2	2	1	1	1	3	1	6	1	8	4	1	4	2	8	1	8	4	1
651	858	44	13	422	7	12		2	1	5				3	1	7	2	2	4	2	3	1	8	2	2	4	2	3	1	3	2	1	4	2	7	2	-1	2	2	4	2	7	2	-1	2	2	4	2	7
652	860	44	119	431	7	10		1	2	2				2	2	2	2	5	4	1	3	1	7	2	2	4	1	3	1	2	2	1	1	1	7	2	8	2	2	4	1	7	2	2	2	1	1	1	9
653	861	44	25	397	7	4		1	7	1				5	1	3	2	2	1	1	6	2	4	2	2	1	1	14	2	2	5	1	1	1
654	862	44	151	426	4	8		1	3	2				4	2	4	2	2	4	2	9	1	1	1	7	1	1	10	2	1	1	7	1	1	7	2	4	2	5	1	1	3	1	3	2	2	1	1	6
655	863	44	25	397	1	5		1	3	2				2	2	3	2	5	1	1	3	1	1	1	7	1	1	6	2	2	2	6	4	2	5	1	2	2	2	4	2
656	864	44	25	397	7	4		1	7	1				5	1	3	2	2	1	1	6	2	3	2	2	1	1	20	2	7	1	2	1	1
657	865	44	58	402	1	4		2	2	2				1	1	3	2	6	1	1	9	1	3	1	8	1	1	9	1	2	1	8	1	1
658	866	44	13	422	7	15		2	5	2				1	1	3	2	2	1	1	11	1	3	2	3	1	1	12	2	3	2	3	1	1	3	1	1	1	7	1	1	3	1	1	1	7	1	1	23
659	867	44	119	430	4	5		2	3	2				1	1	4	2	6	1	1	4	2	7	2	5	1	1	8	1	8	2	2	1	1	9	1	4	1	8	1	1
660	868	44	119	431	7	6		1	3	2				2	2	2	2	5	1	1	3	1	3	2	1	4	2	7	2	4	2	1	4	2	9	1	2	1	8	1	1	10	2	2	1	8	1	1
661	869	44	58	402	1	5		2	2	2				1	1	2	2	5	1	1	3	1	3	2	2	1	1	7	2	3	2	5	1	1	9	1	2	1	8	1	1
662	870	44	136	394	1	6		1	3	2				6	2	2	2	5	1	1	2	2	2	2	5	1	1	3	1	7	2	2	4	1	7	2	7	2	5	4	1	9	1	2	1	8	4	1
663	873	44	25	397	7	7		1	2	2				2	2	2	2	2	1	1	3	1	5	2	2	1	2	7	2	3	2	2	1	2	4	2	8	1	2	1	2	9	1	1	1	7	1	2	10
664	874	44	119	430	4	9		2	4	2				1	1	3	2	6	1	1	3	1	4	2	2	4	1	3	1	4	2	2	4	1	4	2	8	2	2	4	1	4	2	7	2	2	4	1	9
665	875	44	119	430	4	5		1	4	3				2	2	3	3	5	1	1	3	1	8	1	2	1	1	3	1	4	1	2	1	1	3	1	7	1	2	1	1
666	879	44	119	431	7	7		2	2	2				1	1	-1	2	5	1	1	4	2	1	1	7	1	1	11	1	1	2	5	1	1	12	2	-1	2	2	1	1	23	2	3	2	2	3	2	23
667	881	44	58	402	1	1		2	5	3
668	883	44	119	430	4	3		1	4	3				2	2	6	3	5	1	1	4	2	4	1	8	4	1
669	884	44	146	399	2	6		2	2	2				1	1	3	2	1	1	1	3	1	3	2	2	1	1	7	2	5	2	2	1	1	9	1	4	1	8	1	1	10	2	8	1	8	1	1
670	886	44	25	397	7	5		2	2	2				1	1	2	2	5	1	1	3	1	5	2	2	1	2	7	2	-1	2	5	1	2	10	2	1	1	7	1	1
671	888	44	13	422	7	9		2	1	5				3	1	3	2	3	1	1	10	2	2	1	8	1	1	9	1	3	1	8	1	1	7	2	-1	2	5	1	1	19	1	4	2	2	1	2	21
672	889	44	119	431	7	8		1	3	3				2	2	3	3	1	1	2	5	1	3	2	1	1	2	6	2	2	2	1	1	2	3	1	2	1	8	1	1	3	1	2	1	8	1	1	4
673	890	44	146	399	7	9		2	1	2				1	1	1	2	1	1	1	3	1	5	2	3	1	2	3	1	5	2	2	3	2	7	2	5	2	2	2	1	7	2	3	2	3	2	2	9
674	891	44	119	431	7	6		1	3	2				6	2	2	2	5	1	1	3	1	2	1	8	1	1	2	2	3	2	1	1	1	3	1	2	1	8	1	1	4	2	3	1	8	1	1
675	892	44	13	422	7	9		1	3	1				5	1	2	2	2	1	1	6	2	2	2	2	1	1	19	1	3	2	2	4	2	19	1	3	1	2	4	2	20	2	3	2	2	4	2	21
676	893	44	119	431	7	7		2	3	2				1	1	3	2	2	4	1	11	1	3	2	1	4	2	12	2	2	2	1	4	2	4	2	1	1	7	1	1	4	2	1	1	7	1	1	4
677	894	44	119	431	7	11		2	2	2				3	1	2	2	1	4	2	9	1	3	1	8	1	1	9	1	3	1	8	1	1	9	1	1	1	8	1	1	10	2	3	1	8	1	1	10
678	896	44	151	426	4	12		1	4	2				2	2	2	2	5	4	1	3	1	3	2	2	4	2	3	1	3	2	2	4	2	7	2	3	2	2	4	2	7	2	2	2	2	4	2	9
679	897	44	119	430	4	5		2	3	2				1	1	3	2	2	4	1	4	2	3	1	8	1	1	4	2	2	1	8	1	1	12	2	1	5	6	4	1
680	898	44	146	399	6	6		2	8	2				3	1	1	1	7	1	1	6	2	4	2	1	1	1	5	1	3	2	1	1	1	1	1	7	2	2	1	1	23	2	4	2	5	1	1
681	899	44	119	430	4	4		2	2	2				1	1	4	2	2	4	1	4	2	3	2	2	4	1	3	1	3	1	2	4	1
682	900	44	119	431	7	3		2	2	5				3	1	3	1	2	4	2	4	2	2	2	2	4	2
683	902	44	25	397	7	6		1	5	2				2	2	5	2	2	1	1	4	2	2	1	8	1	1	5	1	3	2	2	1	1	6	2	2	2	2	1	1	19	1	3	1	2	4	2
684	904	44	119	431	7	5		2	3	2				1	1	3	2	2	4	2	3	1	3	1	8	4	1	4	2	2	1	8	1	1	12	2	1	5	5	1	1
685	905	44	151	426	1	2		2	2	2				1	1	3	2	6	1	1
686	906	44	119	430	4	6		2	3	2				1	1	4	2	5	1	1	7	2	7	2	5	1	1	3	1	5	2	2	1	1	9	1	1	1	7	1	1	10	2	2	1	8	1	1
687	907	44	136	394	1	3		1	8	1				5	1	4	2	6	1	2	6	2	5	2	6	1	2
688	908	44	146	399	2	4		2	2	5				4	2	3	2	2	1	1	4	2	8	1	2	1	1	10	2	2	1	8	1	1
689	909	44	25	397	1	5		1	1	2				2	2	2	2	5	1	1	3	1	3	2	2	1	1	7	2	2	2	5	1	1	10	2	1	1	5	1	1
690	910	44	146	399	7	3		2	3	2				1	1	4	2	5	1	1	4	2	8	1	8	4	1
691	911	44	13	422	7	10		1	4	2				2	2	3	2	5	1	1	3	1	10	1	7	1	1	3	1	1	1	5	1	1	4	2	1	1	5	1	1	5	1	2	2	1	1	2	6
692	912	44	58	402	1	2		1	3	4				6	2	2	5	5	1	1
693	913	44	25	397	6	6		1	2	2				2	2	2	2	6	1	1	3	1	8	2	2	1	1	7	2	7	2	2	1	1	9	1	2	1	8	1	1	10	2	1	1	7	1	1
694	914	44	13	422	7	5		2	2	2				1	1	3	2	2	1	1	3	1	7	2	2	1	1	3	1	7	1	2	1	1	7	2	4	2	2	1	1
695	916	44	146	399	7	4		1	5	2				2	2	5	2	2	1	1	6	2	2	5	1	1	1	4	2	10	1	7	1	1
696	917	44	13	422	7	7		2	4	2				1	1	2	2	3	1	1	3	1	6	2	2	4	2	7	2	4	2	2	4	2	10	2	2	1	8	1	1	9	1	2	1	8	1	1	10
697	920	44	58	402	1	2		1	7	2				2	2	7	2	6	1	1
698	922	44	13	422	7	8		1	3	2				2	2	4	2	1	1	1	3	1	3	2	2	1	1	7	2	3	2	2	1	1	3	1	3	1	2	1	1	4	2	4	2	5	4	2	9
699	923	44	119	430	4	6		2	3	2				1	1	2	2	2	1	1	7	2	3	2	2	1	2	3	1	3	2	2	1	2	10	2	2	1	8	1	2	10	2	1	1	7	1	2
700	924	44	119	430	4	6		1	7	2				2	2	3	2	5	1	1	6	2	3	2	6	1	1	5	1	3	2	6	1	1	3	1	1	1	7	1	1	4	2	2	1	8	1	1
701	925	21	63	82	7	3		1	3	2				2	2	4	2	5	1	1	4	2	2	1	8	1	1
702	926	21	63	82	7	2		1	3	2				2	2	2	2	1	4	1
703	927	21	18	88	4	1		2	4	2
704	928	23	138	113	4	2		2	3	2				1	1	3	2	6	1	2
705	929	23	138	113	4	4		2	7	2				1	1	8	2	2	1	1	23	2	1	5	6	1	1	4	2	2	1	8	1	1
706	930	23	138	113	4	3		2	7	2				1	1	4	2	2	1	1	3	1	8	1	8	4	1
707	931	23	138	113	4	2		2	8	5				3	1	8	1	2	4	2
708	932	23	138	113	4	2		2	8	2				1	1	8	2	2	4	1
709	933	23	138	113	4	4		1	4	2				2	2	4	2	5	1	1	4	2	4	1	8	1	1	6	2	4	5	6	1	2
710	934	23	138	113	4	2		2	3	2				1	1	3	2	2	1	1
711	935	21	63	82	7	1		2	2	5
712	936	23	138	113	4	2		2	3	2				1	1	3	2	6	1	1
713	937	21	18	88	4	2		2	7	2				1	1	7	2	2	1	1
714	938	23	138	113	4	3		1	6	1				5	1	3	2	2	4	2	6	2	2	2	2	4	2
715	939	21	18	88	4	3		2	4	2				1	1	8	2	2	1	1	3	1	1	1	7	1	1
716	940	23	138	114	4	3		1	7	2				2	2	7	2	2	1	1	4	2	1	1	7	1	1
717	941	23	138	114	4	1		2	7	1
718	942	23	138	114	4	2		2	5	2				1	1	4	2	2	1	1
719	943	23	138	114	4	2		1	4	2				2	2	3	2	6	4	1
720	944	23	138	114	4	2		1	4	2				2	2	4	2	6	1	1
721	945	21	18	88	4	2		2	3	2				1	1	4	2	2	1	1
722	946	21	18	88	4	2		2	5	2				1	1	5	2	2	1	1
723	947	23	138	114	4	2		2	7	2				1	1	3	2	2	1	1
724	948	23	138	114	4	3		2	7	2				1	1	7	2	2	4	1	3	1	7	1	2	4	2
725	949	23	138	114	4	3		2	7	2				1	1	7	2	2	4	1	3	1	8	1	2	4	1
726	950	23	138	114	4	4		2	6	2				1	1	7	2	2	1	1	4	2	2	1	8	1	1	12	2	3	5	6	1	1
727	951	23	138	115	1	3		2	4	2				1	1	7	2	2	3	1	3	1	3	1	8	1	1
728	952	23	138	114	4	3		2	3	2				1	1	5	2	2	1	1	3	1	7	1	8	4	1
729	953	23	138	114	4	2		2	7	1				5	1	7	5	2	1	2
730	954	23	138	115	1	3		2	8	1				5	1	3	2	6	4	2	6	2	4	2	6	4	2
731	955	23	138	114	4	3		2	7	2				1	1	4	2	2	1	1	3	1	2	1	8	1	1
732	957	23	138	114	4	3		2	7	4				3	1	7	1	2	4	2	5	1	3	5	6	1	2
733	958	23	138	115	1	3		2	7	2				1	1	7	2	2	4	1	4	2	1	1	7	1	1
734	959	23	138	115	1	2		1	4	5				3	1	7	2	2	4	2
735	960	21	18	88	4	1		2	5	5
736	962	21	18	88	4	3		1	5	2				2	2	5	2	2	1	1	3	1	2	1	8	1	1
737	963	21	18	88	4	2		1	7	2				2	2	7	2	6	1	1
738	964	21	18	88	4	1		1	8	1
739	965	21	18	88	4	2		2	8	2				1	1	8	2	2	1	1
740	966	21	18	87	4	3		2	7	1				5	1	8	2	6	1	2	6	2	5	2	6	1	2
741	967	21	63	84	7	1		1	8	1
742	968	21	63	84	7	3		1	4	2				2	2	7	2	1	1	1	3	1	2	1	8	1	1
743	971	21	18	88	4	2		2	4	2				1	1	8	2	2	1	1
744	972	21	63	84	7	4		1	3	2				2	2	4	2	4	1	1	5	1	2	5	6	1	1	3	1	2	1	8	1	1
745	973	21	18	87	4	3		1	8	2				2	2	5	2	5	4	2	4	2	3	1	8	4	2
746	974	21	18	87	5	3		2	7	2				1	1	7	2	2	4	2	3	1	4	1	8	1	2
747	975	21	63	84	7	5		1	4	2				6	2	3	2	1	1	1	5	1	3	2	1	1	1	2	2	4	2	1	1	1	4	2	2	1	8	1	1
748	976	21	18	87	4	3		2	7	2				1	1	7	2	2	4	2	4	2	8	1	8	4	2
749	977	21	63	84	7	1		2	3	5
750	978	21	63	84	7	2		1	3	1				5	1	3	5	6	1	1
751	979	21	18	87	4	2		1	8	2				2	2	8	2	2	1	1
752	980	21	63	84	7	3		1	3	2				2	2	3	2	2	4	1	4	2	4	1	8	1	1
753	981	21	18	87	4	2		2	5	2				1	1	6	2	2	1	1
754	984	21	18	87	5	1		2	4	4
755	985	21	63	82	7	2		2	3	4				5	1	2	5	1	1	1
756	986	21	18	87	4	1		2	8	1
757	988	21	63	82	7	3		1	3	2				2	2	3	2	5	1	1	3	1	1	1	7	1	1
758	990	21	63	82	7	3		2	3	2				1	1	3	2	2	4	1	3	1	2	1	7	1	1
759	991	21	18	87	4	2		2	3	2				1	1	3	2	6	1	1
760	996	21	18	87	4	1		2	5	5
761	998	21	18	87	4	2		2	5	4				4	2	7	1	2	1	2
762	999	21	18	87	4	2		2	8	4				4	2	9	1	8	4	2
763	1000	21	18	87	4	2		1	4	2				2	2	3	2	6	1	1
764	1001	21	18	87	4	3		2	2	2				1	1	4	2	2	1	1	3	1	8	1	8	4	2
765	1003	21	18	87	4	2		2	4	2				1	1	4	2	2	1	1
766	1004	21	18	87	4	1		2	8	1
767	1005	21	18	87	4	2		2	3	2				1	1	4	2	2	4	1
768	1006	21	18	86	4	2		2	4	5				3	1	8	1	2	4	2
769	1007	21	63	84	7	2		2	2	2				1	1	2	2	5	1	1
770	1008	21	63	84	7	4		2	3	2				5	1	2	2	1	1	1	6	2	2	2	1	1	1	1	1	3	2	1	1	1
771	1009	21	63	84	7	3		1	2	1				5	1	1	2	5	1	1	6	2	1	2	5	1	1
772	1010	21	18	86	4	3		2	7	2				1	1	7	2	2	1	1	4	2	9	1	2	1	1
773	1011	21	63	84	7	3		2	3	4				5	1	3	2	5	1	1	6	2	3	2	5	1	1
774	1012	21	63	84	7	2		1	4	4				4	2	3	1	8	1	1
775	1013	21	18	86	4	1		2	8	5
776	1014	21	18	86	4	3		2	3	4				1	1	3	4	6	1	1	4	2	3	1	2	1	2
777	1015	21	18	86	4	1		1	8	1
778	1017	21	18	86	5	2		1	6	1				6	2	3	2	6	1	1
779	1018	21	63	82	7	3		2	3	2				1	1	6	2	3	4	1	4	2	7	1	8	4	2
780	1019	21	63	82	7	2		2	2	2				1	1	2	2	3	4	1
781	1020	21	18	86	4	3		2	4	3				1	1	3	3	2	1	1	4	2	4	3	2	1	1
782	1021	21	18	86	4	2		2	3	2				1	1	3	2	2	4	1
783	1022	21	63	82	7	1		2	2	5
784	1023	21	18	86	4	1		2	3	1
785	1024	21	63	82	7	2		2	4	2				1	1	6	2	5	1	1
786	1025	21	18	86	5	2		2	8	2				1	1	8	2	2	1	1
787	1026	21	18	86	5	2		2	7	2				1	1	3	2	6	1	1
788	1027	21	18	86	4	2		2	8	2				1	1	8	2	2	1	1
789	1028	21	18	86	4	2		2	4	2				1	1	4	2	2	1	1
790	1029	21	18	86	5	1		1	7	6
791	1030	21	18	86	5	2		2	8	2				1	1	8	2	2	1	1
792	1031	21	63	82	7	3		2	2	2				1	1	2	2	1	1	1	3	1	8	1	8	4	1
793	1032	21	18	86	5	1		1	7	1
794	1033	21	63	82	7	3		2	8	1				16	2	3	2	1	1	1	15	1	3	2	1	1	1
795	1034	21	18	86	4	3		2	7	2				1	1	8	2	2	1	1	4	2	8	1	8	4	2
796	1035	21	63	82	7	3		1	6	2				2	2	3	2	1	1	1	4	2	2	1	7	1	1
797	1037	21	63	82	7	2		1	3	2				2	2	3	2	5	4	1
798	1038	21	63	81	1	1		1	4	4
799	1039	21	63	81	1	2		2	5	2				1	1	3	2	6	1	1
800	1042	21	27	93	4	2		2	4	2				1	1	4	2	2	1	1
801	1043	21	63	81	4	2		2	3	2				1	1	3	2	6	1	1
802	1044	21	27	93	5	3		1	2	2				2	2	2	2	4	4	1	4	2	5	2	2	4	2
803	1045	21	27	93	5	3		2	4	2				1	1	8	2	2	1	1	4	2	9	1	8	1	1
804	1046	21	27	93	4	3		1	7	1				5	1	4	2	2	1	1	6	2	4	2	2	1	1
805	1047	21	63	81	2	1		2	4	4
806	1048	21	27	93	5	2		2	7	3				1	1	3	3	6	1	1
807	1049	21	27	93	4	3		1	3	2				2	2	3	2	1	1	1	3	1	3	1	8	4	2
808	1050	21	27	93	5	1		1	8	4
809	1051	21	63	81	1	1		2	4	5
810	1052	21	27	93	4	2		2	3	2				1	1	3	2	2	1	1
811	1053	21	27	93	5	1		2	3	4
812	1054	21	27	93	4	2		2	5	2				1	1	5	2	2	1	1
813	1055	21	27	93	5	2		2	7	2				1	1	7	2	2	1	1
814	1056	21	27	93	4	3		2	3	2				1	1	4	2	2	1	1	4	2	8	1	2	4	2
815	1057	21	137	78	4	2		2	4	2				1	1	8	2	2	1	1
816	1059	21	137	78	4	3		1	4	2				2	2	4	2	2	1	1	4	2	8	1	2	1	2
817	1060	21	137	78	5	3		2	7	2				1	1	5	2	2	1	1	4	2	8	1	2	1	1
818	1061	21	137	78	4	1		2	4	4
819	1062	21	137	78	5	3		2	7	1				5	1	4	2	2	1	1	6	2	4	2	2	1	2
820	1063	21	137	78	4	3		1	4	2				2	2	4	2	2	1	1	4	2	4	1	8	4	2
821	1065	42	88	340	4	3		1	3	1				5	1	1	2	6	4	2	6	2	1	2	6	4	2
822	1066	42	88	340	4	3		2	7	1				5	1	4	2	2	4	2	6	2	3	2	2	4	2
823	1067	42	88	340	6	4		1	5	1				5	1	7	2	3	4	2	6	2	4	2	6	4	2	20	2	8	1	2	4	2
824	1069	31	35	129	5	3		2	9	2				1	1	8	2	2	1	1	4	2	1	1	7	1	1
825	1070	31	35	129	5	3		2	5	2				1	1	3	2	6	1	1	4	2	8	4	5	4	2
826	1071	31	35	129	5	2		2	7	3				4	2	7	1	2	1	2
827	1073	31	35	129	5	6		2	9	2				1	1	8	2	2	1	1	4	2	8	1	8	1	1	6	2	8	2	6	4	2	12	2	3	2	6	4	2	5	1	8	2	6	4	2
828	1074	31	35	129	5	3		2	3	2				1	1	8	2	2	1	1	4	2	9	1	2	4	2
829	1076	31	35	129	5	3		2	7	2				1	1	4	2	6	1	1	4	2	8	2	2	4	2
830	1077	31	35	129	5	3		1	8	1				5	1	4	2	2	1	1	6	2	8	2	2	1	1
831	1078	31	35	129	5	3		2	8	2				1	1	8	2	2	1	1	4	2	3	1	8	1	1
832	1079	31	35	129	5	4		2	8	2				1	1	7	2	2	1	1	4	2	8	1	8	1	1	12	2	3	5	5	1	1
833	1080	31	35	129	5	6		1	4	2				2	2	4	2	6	1	1	4	2	9	2	2	4	2	8	1	8	2	2	4	2	9	1	2	1	8	1	1	9	1	1	1	7	1	1
834	1082	31	35	129	5	3		2	7	2				1	1	7	2	2	1	1	4	2	8	1	2	1	2
835	1083	31	35	129	5	4		2	7	2				1	1	6	2	2	1	1	3	1	8	2	2	1	1	7	2	9	2	2	1	1
836	1084	31	35	129	5	4		1	7	2				2	2	5	2	6	1	1	3	1	2	1	8	1	1	4	2	9	1	2	1	1
837	1085	31	35	129	5	5		2	7	2				1	1	8	2	2	1	1	4	2	8	1	8	1	1	4	2	2	1	8	1	1	3	1	2	1	8	1	1
838	1090	31	35	129	5	3		2	7	2				1	1	7	2	2	1	1	3	1	8	1	8	1	1
839	1092	31	35	129	5	5		1	9	2				2	2	9	2	2	1	1	11	1	3	2	6	1	1	3	1	2	1	8	1	1	4	2	1	1	7	1	1
840	1093	31	35	129	5	5		2	3	2				1	1	3	2	6	1	1	4	2	7	2	2	3	2	8	1	4	2	2	3	2	18	2	7	1	8	3	2
841	1095	31	35	130	7	3		2	2	2				1	1	2	2	2	1	1	12	2	2	5	6	1	2
842	1096	31	35	130	7	5		1	7	2				2	2	7	2	5	1	1	3	1	1	1	7	1	1	11	1	3	4	2	1	1	14	2	1	5	6	1	1
843	1097	31	35	130	7	2		1	2	2				2	2	2	2	2	1	1
844	1098	31	35	130	6	5		2	3	2				1	1	3	2	2	1	1	4	2	8	2	2	4	2	8	1	8	2	2	4	2	10	2	2	1	8	4	2
845	1099	31	35	129	5	3		2	8	2				1	1	5	2	2	1	1	4	2	8	1	2	1	1
846	1101	31	35	130	7	2		2	3	2				1	1	3	2	2	1	1
847	1103	31	35	129	5	5		2	3	2				1	1	7	2	6	1	1	4	2	7	2	2	1	2	8	1	4	2	2	1	2	9	1	4	1	8	1	2
848	1104	31	35	129	5	5		2	2	2				1	1	5	2	6	1	1	4	2	8	2	2	4	2	8	1	8	2	2	4	2	10	2	4	1	8	4	2
849	1105	31	35	129	5	2		1	7	2				2	2	7	2	6	1	1
850	1106	31	35	130	6	7		2	2	5				4	2	3	2	2	4	2	4	2	5	2	2	4	2	10	2	8	1	2	4	2	10	2	4	1	2	4	2	8	1	3	2	2	4	2	8
851	1107	31	35	130	7	2		2	3	2				1	1	3	2	6	1	1
852	1108	31	35	130	7	3		2	3	2				1	1	3	2	2	1	1	4	2	8	2	5	4	2
853	1111	31	35	130	6	2		2	3	2				1	1	3	2	2	1	1
854	1115	31	35	130	7	5		1	2	2				2	2	4	2	6	1	1	3	1	8	2	2	1	1	7	2	4	2	2	1	1	10	2	4	1	8	1	1
855	1117	31	35	130	7	4		1	3	2				2	2	3	2	3	4	1	3	1	3	1	5	4	1	3	1	2	1	8	4	1
856	1120	31	35	130	6	2		2	3	2				1	1	3	2	2	1	1
857	1122	31	35	130	7	5		1	2	2				2	2	2	2	6	1	1	3	1	7	2	2	4	2	7	2	7	2	2	4	2	9	1	2	1	8	4	2
858	1123	31	35	130	6	4		2	3	5				3	1	3	4	2	1	1	9	1	3	1	8	1	1	10	2	3	1	8	1	1
859	1125	31	35	130	6	5		1	3	2				2	2	4	2	2	4	1	5	1	2	2	1	4	2	6	2	2	2	1	4	2	3	1	2	1	8	4	1
860	1126	31	35	130	7	3		1	4	2				2	2	7	2	2	1	1	3	1	8	1	2	1	1
861	1130	31	35	130	7	5		2	3	2				1	1	4	2	6	1	1	3	1	7	2	2	1	2	7	2	7	2	2	1	2	9	1	2	1	8	1	2
862	1132	31	35	130	6	2		2	2	4				1	1	2	4	2	1	1
863	1134	42	88	340	4	3		1	4	2				2	2	4	2	5	1	1	3	1	1	1	7	4	2
864	1135	42	88	340	4	3		1	8	1				5	1	8	2	2	4	2	6	2	7	2	2	4	2
865	1136	42	88	340	6	3		1	4	1				5	1	3	2	2	4	2	6	2	2	2	2	4	2
866	1137	42	88	340	4	4		1	3	1				13	1	3	2	1	4	2	14	2	2	2	1	4	2	20	2	8	1	2	4	2
867	1138	42	88	340	4	3		1	8	1				5	1	8	2	2	4	1	6	2	8	2	2	4	1
868	1139	42	88	340	4	2		1	10	1				23	2	7	1	2	4	2
869	1140	42	88	340	6	5		2	7	2				1	1	-1	2	2	4	1	4	2	1	1	7	1	1	11	1	-1	2	5	4	2	12	2	-1	2	5	4	2
870	1141	31	35	132	4	3		2	8	1				6	2	6	2	6	1	1	5	1	6	2	2	4	2
871	1142	31	35	132	4	3		1	8	2				2	2	8	2	2	1	1	4	2	1	1	7	1	1
872	1143	31	35	132	4	3		1	8	2				2	2	8	2	5	1	1	3	1	1	1	7	1	1
873	1144	31	35	132	4	3		1	8	1				5	1	2	2	2	4	2	6	2	2	2	2	4	2
874	1145	31	35	132	1	4		2	5	2				3	1	2	1	8	1	1	4	2	8	1	8	1	1	1	1	5	2	2	1	1
875	1149	31	35	131	4	8		1	7	3				2	2	3	3	5	4	2	3	1	7	2	2	4	2	9	1	2	1	8	4	2	3	1	7	2	2	4	2	9	1	1	1	7	4	2	7
876	1151	31	35	131	7	4		1	7	2				2	2	4	2	2	1	1	3	1	2	1	8	1	1	3	1	1	1	7	1	1
877	1155	31	35	131	4	4		1	2	6				2	2	4	6	2	1	1	3	1	3	1	8	4	2	4	2	3	1	8	4	2
878	1157	31	35	131	1	4		2	3	2				1	1	3	2	3	1	1	4	2	1	1	7	1	1	3	1	3	1	8	4	2
879	1159	31	35	131	4	2		2	5	2				1	1	7	2	2	1	1
880	1161	31	35	132	4	5		2	7	2				1	1	7	2	2	1	1	4	2	2	1	8	1	1	4	2	10	1	7	1	1	12	2	3	5	6	1	1
881	1162	31	35	132	4	6		1	9	2				5	1	4	2	1	1	1	6	2	1	2	1	1	1	3	1	2	1	8	1	1	2	2	7	2	2	1	1	3	1	1	1	7	1	1
882	1163	31	35	131	6	4		1	3	2				2	2	3	2	5	4	1	3	1	4	1	8	4	1	4	2	1	1	8	4	1
883	1165	31	35	131	6	3		1	3	2				2	2	3	2	2	4	1	4	2	2	1	8	4	1
884	1167	31	35	132	1	1		1	7	1
885	1168	31	35	132	4	2		1	3	2				2	2	3	2	6	1	1
886	1169	31	35	132	4	3		2	4	2				1	1	4	2	2	1	1	6	2	3	5	6	1	1
887	1171	31	35	131	7	5		2	4	2				1	1	4	2	2	1	1	11	1	3	2	2	1	1	12	2	3	2	2	1	1	3	1	2	1	7	1	1
888	1172	31	35	131	6	6		1	4	2				2	2	3	2	2	1	1	5	1	2	2	2	1	2	6	2	1	2	5	1	2	19	1	3	1	2	1	2	4	2	2	1	8	1	2
889	1174	31	35	131	7	2		2	3	2				1	1	3	2	1	1	1
890	1175	31	35	132	4	3		2	8	2				1	1	9	2	2	1	1	3	1	1	1	7	1	1
891	1176	31	35	131	7	3		1	2	2				2	2	2	2	2	1	1	3	1	8	1	2	1	1
892	1180	31	35	132	4	3		2	8	1				5	1	4	2	2	1	1	6	2	3	2	2	1	1
893	1181	31	35	131	7	2		2	3	2				1	1	3	2	2	1	1
894	1184	31	35	132	4	5		2	3	2				1	1	3	2	2	1	1	4	2	7	2	2	4	2	20	2	1	1	9	4	2	6	2	1	5	6	4	2
895	1186	31	35	131	7	3		1	4	2				2	2	4	2	2	1	1	4	2	2	1	8	4	1
896	1187	31	35	131	6	5		1	7	2				2	2	7	2	5	1	1	5	1	2	2	1	4	2	6	2	2	2	1	4	2	4	2	1	1	7	1	1
897	1189	31	35	132	4	11		2	2	2				1	1	2	2	2	4	2	3	1	7	2	2	4	1	3	1	7	2	2	4	2	7	2	7	2	2	1	1	7	2	7	2	2	4	2	9
898	1190	31	35	132	4	5		1	3	2				2	2	2	2	6	1	1	4	2	8	3	2	1	2	8	1	7	2	2	1	2	9	1	2	1	8	1	2
899	1192	31	35	131	1	3		2	1	2				1	1	2	2	3	1	2	3	1	7	1	2	4	2
900	1194	31	35	131	1	5		2	3	2				1	1	7	2	2	1	1	3	1	3	1	8	4	2	11	1	2	2	2	4	2	12	2	1	2	2	4	2
901	1195	31	35	131	7	2		2	3	2				1	1	3	2	3	1	1
902	1196	31	35	131	7	7		2	1	2				1	1	2	2	3	1	1	3	1	3	2	2	1	1	7	2	4	2	5	1	1	11	1	3	2	5	1	1	12	2	1	2	5	1	1	9
903	1197	31	35	131	7	2		2	1	2				1	1	3	2	2	1	1
904	1199	31	35	132	4	3		1	4	3				2	2	4	3	6	1	1	3	1	8	1	2	1	1
905	1200	31	35	132	4	2		2	2	3				1	1	4	2	3	1	1
906	1201	42	88	340	4	3		2	3	2				1	1	5	2	2	4	1	3	1	2	1	8	1	1
907	1202	42	88	342	6	5		1	9	2				2	2	9	2	2	1	1	5	1	2	2	1	4	2	6	2	2	2	1	4	2	4	2	2	1	8	4	1
908	1203	42	88	342	6	3		1	8	1				5	1	2	2	2	4	2	6	2	2	2	2	4	2
909	1204	42	88	342	6	3		2	7	1				5	1	2	2	2	1	1	6	2	1	2	2	1	1
910	1205	42	88	340	1	4		1	8	1				5	1	3	2	3	1	1	6	2	2	3	3	1	1	19	1	3	1	3	1	1
911	1206	42	88	342	6	2		2	8	1				6	2	8	4	2	1	1
912	1207	42	88	340	6	2		2	8	4				3	1	2	1	8	1	1
913	1208	42	88	340	4	3		2	3	1				5	1	2	2	6	4	2	6	2	2	2	5	4	2
914	1209	42	88	342	6	3		2	8	1				5	1	3	2	2	1	1	6	2	4	2	2	1	1
915	1210	42	88	342	1	1		2	4	1
916	1211	42	88	342	4	3		2	8	1				5	1	4	2	2	4	1	6	2	3	2	2	4	1
917	1213	42	88	340	4	3		2	4	2				3	1	9	1	8	1	1	1	1	4	2	2	1	1
918	1214	42	88	342	4	4		1	7	2				2	2	7	2	5	1	1	5	1	3	2	5	4	2	6	2	3	2	5	4	2
919	1215	23	33	109	2	3		1	8	1				5	1	8	2	5	4	2	6	2	8	2	6	4	2
920	1216	23	33	109	1	4		2	8	1				5	1	3	2	2	4	1	6	2	3	2	2	4	1	20	2	4	1	8	4	1
921	1217	23	33	109	2	3		1	6	2				2	2	4	2	5	4	1	4	2	8	2	2	4	2
922	1218	23	33	109	2	3		2	7	2				1	1	7	2	2	4	1	4	2	9	1	8	4	1
923	1219	23	70	110	7	3		2	7	2				1	1	3	2	2	4	1	4	2	8	1	8	4	1
924	1220	23	70	112	7	5		2	2	2				1	1	3	2	4	1	1	3	1	3	2	2	4	2	7	2	3	2	2	4	2	10	2	1	1	7	4	2
925	1221	23	70	110	7	3		2	3	2				1	1	4	2	2	4	1	4	2	8	1	8	4	1
926	1222	23	70	110	7	6		2	2	2				1	1	2	2	2	1	1	3	1	4	2	2	4	2	4	2	3	2	2	4	2	9	1	2	1	8	4	2	10	2	2	1	8	4	2
927	1223	23	70	110	7	1		2	3	4
928	1224	54	24	544	7	4		2	3	2				5	1	1	2	1	1	1	6	2	1	2	1	1	1	19	1	3	2	4	1	1
929	1225	54	24	544	7	13		1	2	2				2	2	1	2	1	1	1	3	1	2	2	4	1	1	3	1	2	2	4	1	1	4	2	8	2	2	4	2	7	2	1	2	1	1	1	9
930	1226	54	24	544	7	3		1	2	1				5	1	1	5	1	1	1	20	2	2	2	1	4	2
931	1227	54	24	544	7	11		1	1	2				3	1	2	6	4	1	1	3	1	2	6	4	1	1	3	1	3	6	4	1	1	7	2	1	2	1	1	1	2	2	1	2	5	1	1	10
932	1228	54	24	544	7	5		2	1	5				20	2	1	1	1	1	1	4	2	3	2	1	1	1	4	2	3	2	1	1	1	4	2	1	2	1	1	1
933	1229	54	24	544	7	7		2	2	2				1	1	2	2	4	1	1	23	1	3	1	9	4	2	23	1	1	1	1	1	1	4	2	2	1	8	1	1	4	2	1	1	7	1	1	3
934	1230	54	24	544	7	5		2	1	2				1	1	2	2	3	1	1	12	2	1	2	5	1	1	11	1	1	2	1	1	1	23	1	4	1	1	1	1
935	1231	54	24	544	7	9		2	1	2				1	1	2	2	4	1	1	4	2	3	1	8	1	1	11	1	1	2	1	1	1	3	1	4	1	8	1	1	3	1	2	1	8	1	1	12
936	1232	54	24	544	7	5		2	2	2				1	1	1	2	1	1	1	23	2	2	1	1	1	1	3	1	2	1	8	1	1	4	2	2	1	8	1	1
937	1233	54	24	544	7	12		1	3	2				2	2	3	2	1	1	1	11	1	2	2	1	1	1	12	2	1	2	1	1	1	23	1	1	2	2	1	1	14	2	1	2	5	1	1	23
938	1234	54	24	544	7	8		2	1	2				1	1	1	2	1	1	1	3	1	2	2	4	1	1	3	1	2	2	3	1	1	7	2	1	2	1	1	1	10	2	2	1	8	1	1	10
939	1235	54	24	544	7	7		2	1	5				4	2	2	2	1	1	1	8	1	3	2	4	1	1	10	2	2	1	8	1	1	9	1	2	1	8	1	1	10	2	1	1	7	1	1	10
940	1236	54	24	544	7	13		1	2	2				2	2	2	2	1	1	1	4	2	4	1	8	1	1	4	2	3	1	8	1	1	4	2	3	1	8	1	1	4	2	2	1	8	1	1	5
941	1237	54	24	544	7	4		2	1	2				1	1	1	2	2	1	1	3	1	2	1	8	1	1	4	2	2	1	8	1	1
942	1238	54	24	544	7	6		1	2	2				19	1	2	2	4	1	1	2	2	2	2	1	1	1	3	1	2	1	8	1	1	4	2	2	1	8	1	1	4	2	2	1	8	1	1
943	1239	54	24	544	7	8		1	2	2				3	1	2	2	1	1	1	7	2	2	2	1	1	1	10	2	2	1	8	1	1	9	1	2	1	8	1	1	10	2	2	1	8	1	1	10
944	1240	54	24	544	7	5		1	1	2				2	2	1	2	3	1	1	3	1	7	1	8	1	1	4	2	4	1	8	1	1	4	2	1	1	7	1	1
945	1241	42	88	342	4	2		2	3	4				4	2	1	1	7	1	1
946	1242	42	88	342	4	3		2	3	1				6	2	3	2	5	4	2	5	1	3	2	3	4	2
947	1244	54	24	545	7	4		1	2	2				20	2	1	5	5	1	1	3	1	2	5	2	1	1	10	2	2	1	8	1	1
948	1245	54	24	545	7	6		2	1	2				1	1	2	2	4	1	1	3	1	3	1	4	1	1	3	1	4	1	8	1	1	6	2	1	2	1	1	1	19	1	3	1	3	1	1
949	1246	54	24	545	7	6		1	2	2				11	1	3	5	2	1	1	2	2	1	2	1	1	1	23	1	2	1	4	1	1	3	1	2	1	7	1	1	4	2	2	1	8	1	1
950	1247	54	24	545	7	4		2	1	2				1	1	3	2	2	1	1	3	1	2	1	8	1	1	4	2	2	1	8	1	1
951	1248	54	24	545	7	9		1	1	2				2	2	2	2	1	1	1	4	2	3	2	5	4	2	4	2	2	2	1	1	1	4	2	4	1	8	1	1	8	1	2	2	4	1	1	10
952	1249	54	24	545	7	4		2	1	2				1	1	2	2	1	1	1	3	1	8	1	4	1	1	4	2	2	1	7	1	1
953	1250	54	24	545	7	9		1	2	2				2	2	1	2	1	1	1	3	1	8	1	9	4	2	8	1	2	2	4	1	1	4	2	7	1	2	4	2	4	2	2	2	1	1	1	9
954	1251	54	24	545	7	6		2	2	2				1	1	3	2	4	1	1	12	2	1	2	1	1	1	23	2	1	2	1	1	1	3	1	1	1	7	1	1	23	2	1	1	7	1	1
955	1252	54	24	545	7	11		2	1	2				1	1	2	2	1	1	1	4	2	3	2	1	1	1	4	2	2	2	1	1	1	4	2	4	1	1	1	1	4	2	8	1	1	1	1	4
956	1253	54	24	545	7	4		1	3	2				2	2	2	2	1	1	1	3	1	2	1	8	1	1	3	1	2	1	7	1	1
957	1254	54	24	545	7	4		1	3	2				1	1	3	2	1	1	1	11	1	1	5	5	1	1	23	1	3	1	1	1	1
958	1256	54	24	545	7	8		2	1	2				1	1	1	2	9	1	1	19	1	1	6	4	1	1	19	1	3	1	4	3	2	12	2	1	5	5	1	1	4	2	3	1	8	1	1	4
959	1257	54	24	545	7	8		1	2	2				2	2	1	2	5	1	1	19	1	2	2	1	1	1	8	1	3	2	4	1	1	4	2	3	2	1	1	1	4	2	7	1	8	1	1	3
960	1258	54	24	545	7	4		2	1	2				3	1	3	1	8	1	1	4	2	2	1	8	1	1	1	1	1	2	4	1	1
961	1259	54	24	545	7	6		2	1	2				1	1	2	2	4	1	1	3	1	7	1	4	1	1	3	1	3	1	9	4	2	3	1	2	1	8	1	1	4	2	2	1	8	1	1
962	1260	54	24	545	7	7		1	2	2				19	1	1	6	4	1	1	6	2	1	5	5	1	1	2	2	1	2	1	1	1	3	1	4	1	8	1	1	4	2	1	1	7	1	1	3
963	1261	54	24	545	7	6		1	2	5				3	1	3	2	1	1	1	3	1	2	1	1	1	1	7	2	1	2	1	1	1	9	1	2	6	8	1	2	9	1	2	6	8	1	1
964	1263	42	88	342	1	4		1	7	2				2	2	8	2	2	1	1	4	2	8	1	8	4	1	3	1	8	1	8	1	1
965	1264	11	4	1	1	3		2	7	2				1	1	8	2	2	1	1	3	1	4	1	8	1	1
966	1265	11	4	4	4	6		2	5	2				1	1	7	2	2	1	2	3	1	9	2	2	1	2	4	2	8	2	2	1	2	23	1	1	1	7	1	2	23	1	1	1	7	1	2
967	1266	11	4	4	1	7		1	7	1				5	1	7	2	6	4	2	6	2	4	2	6	4	2	14	2	3	5	6	1	1	23	2	4	2	6	4	2	23	1	4	2	6	4	2	23
968	1267	54	24	542	7	8		2	1	2				1	1	1	2	1	1	1	1	1	2	6	1	1	1	1	1	1	6	4	1	1	3	1	3	2	4	1	1	3	1	3	1	4	1	1	3
969	1268	54	24	542	7	4		2	1	2				1	1	1	2	4	1	1	3	1	3	2	4	1	1	7	2	2	2	4	1	1
970	1269	54	24	542	7	7		2	2	2				20	2	2	1	1	1	1	3	1	3	1	4	1	1	4	2	8	1	8	1	1	4	2	7	1	8	1	1	19	1	2	1	2	4	2	1
971	1270	54	24	542	7	8		2	1	2				1	1	2	2	4	1	1	4	2	7	1	2	4	1	3	1	3	2	4	1	1	7	2	3	2	1	1	1	10	2	2	1	8	1	1	10
972	1271	54	24	543	7	8		1	2	2				2	2	1	2	1	1	1	3	1	2	2	1	1	1	3	1	3	1	1	1	1	7	2	1	2	1	1	1	4	2	8	1	5	1	1	4
973	1272	54	24	542	7	3		1	1	2				2	2	2	2	1	1	1	4	2	2	1	1	1	1
974	1273	11	4	4	4	4		2	8	2				1	1	9	2	2	1	1	5	1	3	2	6	1	2	6	2	3	2	6	1	2
975	1274	11	4	1	1	3		2	7	2				1	1	8	2	2	1	1	3	1	4	1	8	1	1
976	1275	11	4	4	1	3		1	7	2				2	2	5	2	6	1	1	4	2	8	2	2	4	2
977	1276	54	24	543	7	6		2	2	5				3	1	3	1	4	1	1	3	1	3	1	2	1	1	4	2	3	2	2	1	1	4	2	7	1	8	1	1	9	1	1	1	7	1	1
978	1277	11	4	4	2	5		2	8	2				1	1	8	2	2	1	1	5	1	4	2	6	4	2	6	2	4	2	6	4	2	14	2	2	5	6	4	2
979	1279	11	4	1	1	5		2	3	2				1	1	3	2	6	1	1	4	2	7	2	2	1	2	8	1	-1	2	2	1	2	9	1	3	1	8	1	2
980	1280	11	4	1	1	2		2	4	2				1	1	3	2	6	1	1
981	1281	42	88	340	4	2		1	8	4				3	1	2	1	8	1	1
982	1282	54	24	543	7	5		1	1	1				19	1	2	1	1	1	1	19	1	1	1	5	1	1	20	2	1	5	1	1	1	10	2	8	1	2	1	1
983	1283	54	24	543	7	10		1	1	2				3	1	4	2	4	1	1	3	1	3	1	1	1	1	4	2	8	1	8	1	1	4	2	3	1	4	1	1	9	1	1	1	7	1	1	17
984	1284	54	24	543	7	9		2	1	1				20	2	1	2	1	1	1	22	1	1	2	1	1	1	23	1	2	2	4	1	1	23	1	2	1	4	1	1	23	2	1	2	1	1	1	23
985	1285	54	24	543	7	6		1	1	2				2	2	1	2	1	1	1	3	1	3	2	4	1	1	7	2	2	2	1	1	1	10	2	1	1	7	1	1	10	2	1	1	7	1	1
986	1286	54	24	543	7	4		2	1	2				1	1	1	2	1	1	1	3	1	3	1	4	1	1	3	1	7	1	8	1	1
987	1287	42	88	342	6	3		1	8	1				5	1	3	2	3	4	2	6	2	3	2	3	4	2
988	1288	11	4	4	4	3		2	2	4				3	1	8	1	2	4	1	5	1	1	2	1	4	2
989	1289	42	88	342	6	3		2	8	1				5	1	3	2	2	1	1	6	2	5	2	2	1	1
990	1290	54	24	543	7	6		2	1	2				1	1	2	2	4	1	1	3	1	3	1	4	1	1	3	1	4	1	8	1	1	4	2	8	1	8	1	1	4	2	3	1	5	1	1
991	1291	54	24	543	7	4		2	1	2				1	1	2	2	4	1	1	3	1	3	1	8	1	1	3	1	2	1	8	1	1
992	1292	54	24	543	7	8		2	1	5				7	2	1	2	1	1	1	3	1	2	2	1	1	1	4	2	1	1	4	3	2	17	1	8	1	8	1	1	18	2	4	1	8	1	1	18
993	1293	54	24	543	7	11		2	1	2				1	1	2	2	1	1	1	3	1	2	2	3	1	1	3	1	3	1	2	1	1	3	1	3	1	2	1	1	3	1	8	1	2	1	1	3
994	1294	54	24	543	7	7		2	1	1				19	1	2	5	1	1	1	23	1	3	2	1	1	1	23	2	1	2	1	1	1	23	1	3	6	8	1	1	23	2	7	6	8	1	1	23
995	1295	11	4	4	4	3		2	8	2				1	1	7	2	2	1	1	4	2	9	1	2	1	2
996	1296	42	88	340	4	3		2	4	2				1	1	4	2	2	1	1	3	1	8	1	8	1	1
997	1297	31	54	128	3	6		2	3	2				4	2	7	2	5	4	2	8	1	8	2	2	4	2	17	1	1	1	7	4	2	1	1	2	2	6	1	1	6	2	1	5	6	1	2
998	1298	31	54	128	4	2		2	3	3				1	1	3	2	6	1	2
999	1299	11	4	4	4	3		2	7	2				1	1	9	2	2	1	1	4	2	9	2	2	4	2
1000	1300	54	24	543	7	4		2	1	2				1	1	2	2	1	1	1	6	2	1	5	5	1	1	4	2	2	1	8	1	1
1001	1303	54	24	543	7	11		1	3	2				2	2	2	2	1	1	1	3	1	2	2	4	1	1	3	1	8	1	5	1	1	4	2	8	1	5	1	1	3	1	8	1	2	1	1	7
1002	1305	54	24	543	7	10		1	2	5				3	1	2	1	5	1	1	3	1	7	1	5	4	2	3	1	2	1	1	4	2	4	2	2	2	5	4	2	7	2	2	2	1	1	1	3
1003	1306	54	24	543	7	16		2	1	2				1	1	2	2	1	1	1	7	2	1	2	1	1	1	5	1	1	2	1	1	1	3	1	2	2	4	1	1	3	1	2	1	4	1	1	3
1004	1307	54	24	543	7	2		1	1	2				2	2	1	2	1	1	1
1005	1308	42	88	340	4	3		1	3	2				2	2	4	2	2	1	1	3	1	8	1	8	1	1
1006	1309	31	54	128	4	3		1	8	2				2	2	5	2	5	1	1	3	1	1	1	7	1	1
1007	1310	31	54	128	1	5		1	3	2				2	2	3	2	6	1	1	3	1	7	2	2	4	2	7	2	4	2	2	4	2	9	1	2	1	8	4	2
1008	1311	54	24	542	7	4		1	1	2				2	2	1	2	1	1	1	3	1	7	1	2	1	1	3	1	8	1	8	1	1
1009	1312	31	54	128	1	4		1	3	2				2	2	3	2	2	1	1	3	1	8	1	8	4	1	3	1	3	1	8	4	1
1010	1313	54	24	542	7	5		2	1	1				19	1	1	2	1	1	1	21	2	1	2	1	1	1	17	1	4	1	8	1	1	17	1	7	1	8	1	1
1011	1314	54	24	542	7	5		2	1	2				1	1	1	2	3	1	1	3	1	3	1	8	1	1	3	1	2	1	7	1	1	4	2	2	1	7	1	1
1012	1315	54	24	542	7	5		2	2	2				5	1	2	5	1	1	1	1	1	2	2	1	1	1	3	1	4	1	8	4	1	4	2	4	1	8	4	1
1013	1316	42	88	340	4	4		1	7	2				2	2	6	2	1	4	1	3	1	2	1	8	4	1	4	2	2	1	8	4	1
1014	1317	54	24	542	7	4		2	1	2				5	1	1	2	1	4	2	6	2	1	2	5	4	2	3	1	2	1	8	1	1
1015	1318	54	24	542	7	4		2	2	2				1	1	2	2	3	1	1	3	1	2	1	8	1	1	3	1	1	1	7	1	1
1016	1319	31	54	128	1	4		2	1	5				4	2	6	2	2	4	2	8	1	8	2	2	4	2	17	1	2	1	8	4	2
1017	1320	31	54	128	4	3		1	3	2				2	2	4	2	2	1	1	4	2	3	1	8	1	1
1018	1321	11	4	2	4	3		2	7	2				1	1	7	2	2	1	1	4	2	8	1	2	4	2
1019	1322	31	54	128	4	3		1	3	2				2	2	2	2	5	1	1	6	2	-1	5	6	1	2
1020	1323	11	4	1	1	2		2	3	2				1	1	3	2	2	1	1
1021	1324	11	4	2	4	3		2	4	2				1	1	7	2	6	1	1	4	2	9	1	2	4	2
1022	1325	54	24	542	7	4		2	1	5				4	2	4	2	2	2	2	4	2	8	1	8	1	1	10	2	2	1	8	1	1
1023	1327	11	4	2	4	3		2	7	2				3	1	3	1	8	1	1	1	1	7	2	2	4	1
1024	1328	54	24	542	7	7		1	1	2				2	2	1	2	1	1	1	3	1	3	2	1	1	1	7	2	3	2	1	1	1	4	2	8	1	8	4	1	4	2	8	1	8	4	1	10
1025	1329	54	24	542	7	6		1	1	2				2	2	1	2	1	1	1	6	2	1	5	1	1	1	3	1	3	1	8	1	1	4	2	4	1	8	1	1	3	1	2	1	8	1	1
1026	1330	54	24	542	6	4		1	2	2				2	2	1	2	1	1	1	3	1	3	1	3	1	1	3	1	4	1	8	1	1
1027	1331	54	24	542	7	7		2	3	2				1	1	1	2	1	1	1	6	2	1	2	1	1	1	5	1	2	2	1	1	1	3	1	2	1	8	1	1	3	1	2	1	8	1	1	4
1028	1333	54	24	542	7	8		1	1	2				2	2	1	2	1	1	1	3	1	2	2	4	1	1	7	2	2	2	4	1	1	9	1	1	1	7	1	1	10	2	1	1	7	1	1	9
1029	1335	31	54	125	4	2		2	4	4				4	2	8	1	2	4	2
1030	1336	11	4	1	1	2		2	8	2				1	1	8	2	2	1	1
1031	1337	31	54	128	4	5		2	7	2				11	1	3	2	2	4	1	12	2	3	2	2	1	1	1	1	8	2	2	1	1	13	1	-1	5	5	4	1
1032	1338	31	54	125	4	3		2	8	2				6	2	5	5	6	1	1	1	1	4	2	6	1	1
1033	1341	11	4	1	1	5		2	4	4				5	1	4	2	6	1	2	6	2	2	2	6	1	2	19	1	4	4	2	1	2	20	2	4	4	6	1	2
1034	1344	31	54	125	4	3		2	4	2				1	1	4	2	6	1	1	3	1	7	1	2	1	1
1035	1345	31	54	128	1	2		2	3	2				1	1	3	2	6	1	1
1036	1351	31	54	125	4	2		2	8	1				6	2	2	4	2	4	2
1037	1352	31	54	125	4	3		1	9	1				5	1	4	2	2	4	2	6	2	4	2	6	4	2
1038	1355	31	54	128	4	5		2	8	2				1	1	8	2	2	1	1	11	1	3	4	6	1	1	12	2	4	4	6	1	1	4	2	1	1	7	1	1
1039	1356	31	54	128	4	4		2	7	2				5	1	5	2	6	1	1	6	2	5	2	6	1	1	3	1	2	1	8	1	1
1040	1357	31	54	125	1	3		1	7	2				2	2	7	2	2	1	1	4	2	1	1	7	1	1
1041	1360	11	4	1	1	2		2	3	5				4	2	8	1	2	1	1
1042	1361	11	4	2	4	3		1	7	2				2	2	7	2	2	1	1	3	1	3	1	8	1	1
1043	1362	31	54	128	4	3		1	8	1				5	1	4	2	5	1	1	6	2	4	2	2	1	1
1044	1365	31	54	128	1	5		2	4	2				1	1	3	2	6	1	1	3	1	6	3	2	1	2	7	2	7	2	2	1	2	10	2	1	1	7	1	2
1045	1366	31	54	125	4	3		2	7	2				1	1	8	2	2	1	1	4	2	1	1	7	1	1
1046	1367	31	54	128	1	2		2	7	5				3	1	7	1	5	1	2
1047	1368	31	54	125	4	5		1	5	2				2	2	4	2	2	1	1	3	1	1	1	7	1	1	4	2	3	1	8	4	1	4	2	3	1	8	4	1
1048	1370	11	4	2	4	4		2	7	2				1	1	7	2	6	1	1	6	2	2	5	5	1	1	3	1	9	2	2	1	2
1049	1371	31	54	128	1	4		1	8	4				5	1	3	2	6	1	1	6	2	1	2	6	1	1	4	2	7	1	8	1	1
1050	1372	31	54	128	4	2		2	3	2				1	1	6	2	2	1	1
1051	1375	11	4	2	4	5		1	7	2				2	2	8	2	2	1	1	3	1	1	1	7	1	1	6	2	4	2	6	1	2	5	1	4	2	6	1	2
1052	1376	31	54	128	4	2		1	8	1				5	1	4	5	6	4	2
1053	1377	31	54	125	4	3		2	9	2				3	1	2	1	8	1	1	1	1	9	2	2	1	1
1054	1378	31	54	125	4	3		1	8	2				2	2	8	2	2	1	1	3	1	1	1	9	1	1
1055	1379	42	88	340	4	5		1	9	1				5	1	3	2	1	4	1	6	2	3	2	1	4	1	13	1	1	2	5	4	1	14	2	1	2	5	4	1
1056	1381	42	88	340	4	5		2	8	1				5	1	3	2	4	1	1	6	2	3	2	4	1	1	19	1	4	1	8	1	1	16	2	2	5	5	1	1
1057	1382	42	88	340	4	3		2	9	1				5	1	5	2	2	4	2	6	2	4	2	2	4	2
1058	1384	42	88	340	3	4		2	8	1				5	1	8	2	2	1	1	6	2	4	2	2	1	1	19	1	4	1	8	1	1
1059	1386	11	4	1	1	3		1	4	2				2	2	3	2	6	1	1	4	2	8	1	5	1	1
1060	1387	42	88	342	4	5		1	8	1				5	1	6	2	2	1	1	6	2	5	2	2	1	1	13	1	2	2	-1	1	1	14	2	2	2	-1	1	1
1061	1388	42	88	342	4	4		1	8	1				5	1	4	2	2	1	1	6	2	4	2	2	1	1	14	2	4	5	5	1	1
1062	1389	42	88	342	1	3		1	4	1				5	1	3	2	6	4	2	6	2	1	2	5	4	1
1063	1390	42	88	340	4	3		2	8	1				5	1	8	2	2	1	2	6	2	8	2	2	1	2
1064	1391	11	4	1	1	5		1	3	2				20	2	4	2	2	1	2	22	1	4	2	2	1	2	3	1	8	5	2	1	2	10	2	2	1	8	1	2
1065	1392	11	4	1	1	2		1	4	2				6	2	1	5	5	1	1
1066	1394	42	88	342	4	3		1	8	1				5	1	7	2	2	1	1	6	2	8	2	2	1	1
1067	1395	31	54	125	1	4		1	7	1				5	1	3	2	2	4	2	6	2	3	2	2	4	2	20	2	5	2	5	4	2
1068	1398	31	54	127	4	5		1	7	2				2	2	3	2	6	1	1	3	1	9	2	2	1	2	7	2	9	2	2	1	2	9	1	1	1	7	1	2
1069	1400	31	54	125	4	3		1	5	2				2	2	7	2	5	1	1	3	1	1	1	8	1	1
1070	1402	31	54	125	4	2		1	8	2				2	2	5	2	6	1	1
1071	1403	11	4	3	2	2		2	8	2				1	1	9	2	2	1	1
1072	1404	11	4	3	1	4		2	8	2				1	1	8	2	2	1	1	6	2	5	5	6	1	1	3	1	2	1	8	1	1
1073	1406	11	4	2	4	3		2	8	2				1	1	8	2	2	1	1	4	2	2	1	8	1	1
1074	1407	11	4	3	1	2		2	9	2				1	1	8	2	2	1	1
1075	1411	31	54	125	4	3		2	8	1				5	1	3	2	6	1	1	6	2	7	2	6	1	1
1076	1412	31	54	127	4	5		1	8	1				5	1	3	2	6	4	2	6	2	3	2	5	4	2	15	1	5	2	6	4	2	16	2	1	2	5	4	2
1077	1414	11	4	3	4	5		1	8	2				2	2	5	2	6	1	1	3	1	8	2	2	4	2	7	2	8	2	2	4	2	10	2	3	1	8	4	2
1078	1415	11	4	3	1	3		2	7	2				1	1	8	2	6	1	1	4	2	7	1	5	1	1
1079	1417	31	54	127	4	6		1	7	6				2	2	8	6	2	1	1	5	1	7	2	4	4	2	6	2	2	2	4	4	2	11	1	8	2	6	4	2	12	2	3	2	6	4	2
1080	1418	11	4	3	1	7		2	9	1				5	1	3	2	1	4	2	6	2	4	2	1	4	2	19	1	8	1	8	4	2	20	2	9	2	8	4	2	13	1	-1	2	6	4	2	14
1081	1420	11	4	3	4	5		1	4	2				2	2	5	2	6	1	1	3	1	8	3	2	4	2	7	2	7	2	2	4	2	9	1	1	1	7	4	2
1082	1421	31	54	125	1	5		2	3	2				1	1	3	2	6	1	1	4	2	6	2	2	4	2	8	1	4	2	2	4	2	10	2	3	1	8	4	2
1083	1423	31	54	125	4	4		1	7	2				2	2	8	2	2	1	1	5	1	3	2	6	4	2	6	2	3	2	6	4	2
1084	1424	11	4	3	1	2		2	4	2				9	1	3	1	8	1	1
1085	1425	11	4	3	4	3		1	8	2				2	2	8	2	2	1	1	4	2	2	1	8	1	1
1086	1427	11	4	3	2	2		1	3	2				2	2	4	2	6	1	1
1087	1428	11	4	3	1	4		1	8	2				2	2	9	2	2	1	1	4	2	2	1	8	1	1	4	2	2	1	8	1	1
1088	1430	11	4	3	4	4		2	5	2				1	1	4	2	6	1	1	3	1	8	1	2	1	1	5	1	8	5	6	1	1
1089	1431	11	4	3	1	2		2	8	4				3	1	4	1	8	1	1
1090	1432	31	54	125	4	5		2	4	3				1	1	4	3	6	1	1	4	2	8	2	2	4	2	8	1	7	2	2	4	2	18	2	2	1	8	4	2
1091	1433	31	54	127	2	1		1	4	5
1092	1434	11	4	3	4	2		1	9	6				2	2	9	6	2	1	1
1093	1435	31	54	127	4	2		1	7	2				2	2	7	2	2	1	1
1094	1436	11	4	3	1	5		2	8	1				5	1	3	2	5	4	2	6	2	3	2	2	4	1	19	1	4	1	2	4	2	20	2	7	1	8	4	2
1095	1437	11	4	3	2	2		2	3	4				23	1	3	4	6	1	2
1096	1438	31	54	125	4	3		1	4	2				2	2	3	2	2	1	1	23	1	4	1	8	1	1
1097	1439	31	54	127	2	3		1	8	2				6	2	7	2	2	4	2	5	1	8	2	2	4	2
1098	1440	31	54	127	1	9		2	3	2				1	1	3	2	6	1	1	12	2	1	5	6	1	1	3	1	4	2	2	4	2	7	2	4	2	5	4	2	4	2	4	2	2	4	2	8
1099	1441	11	4	2	4	3		2	8	2				1	1	8	2	2	1	1	3	1	2	1	8	1	1
1100	1443	11	4	2	2	5		1	3	4				6	2	2	5	6	1	1	3	1	4	2	2	4	2	7	2	4	2	2	4	2	9	1	2	1	8	4	2
1101	1445	31	54	127	1	3		1	7	1				5	1	4	2	2	4	2	6	2	4	2	2	4	2
1102	1446	31	54	125	4	2		2	2	2				1	1	2	2	2	1	1
1103	1447	31	54	127	4	3		1	7	1				5	1	5	2	6	1	1	6	2	5	2	6	1	1
1104	1450	11	4	3	4	9		2	7	2				1	1	7	2	9	1	2	11	1	3	2	6	1	2	12	2	3	2	6	1	2	4	2	8	2	2	4	2	8	1	8	2	2	4	2	19
1105	1452	31	54	127	4	3		2	9	2				5	1	4	2	6	4	2	6	2	4	2	9	4	2
1106	1453	11	4	3	2	1		2	7	5
1107	1456	11	4	1	1	5		2	4	2				1	1	3	2	5	1	1	3	1	4	2	5	1	1	7	2	8	2	2	1	1	9	1	2	1	8	1	1
1108	1463	11	4	1	1	2		1	3	2				4	2	7	1	2	1	2
1109	1464	11	4	4	4	3		2	9	2				1	1	9	2	2	1	1	3	1	1	1	7	1	1
1110	1465	11	4	2	4	2		2	4	4				3	1	7	1	2	1	2
1111	1466	11	4	2	4	2		2	7	2				1	1	8	2	6	1	1
1112	1467	11	4	1	1	3		2	8	1				5	1	4	2	6	4	2	6	2	3	2	6	4	2
1113	1469	31	54	126	4	3		2	7	2				1	1	8	2	2	1	1	3	1	2	1	8	1	1
1114	1473	11	4	2	4	2		2	4	2				4	2	8	2	2	4	2
1115	1475	11	4	2	6	5		2	4	2				1	1	3	2	2	1	1	6	2	1	5	6	1	1	3	1	6	2	2	3	2	7	2	7	2	2	3	1
1116	1476	31	54	126	4	4		1	9	1				20	2	8	2	2	4	2	5	1	2	2	2	4	2	6	2	2	2	5	4	2
1117	1480	31	54	126	1	6		1	9	1				5	1	8	2	2	4	2	6	2	8	2	2	4	2	19	1	8	1	8	4	2	13	1	2	2	6	4	2	14	2	2	2	6	4	2
1118	1481	11	4	1	1	3		1	7	1				5	1	4	2	2	1	1	6	2	4	2	2	1	1
1119	1482	31	54	126	4	4		2	7	1				5	1	4	2	6	4	2	6	2	3	2	6	4	2	19	1	6	2	2	4	2
1120	1483	31	54	126	4	1		2	8	1
1121	1484	11	4	4	3	3		1	8	1				5	1	4	2	2	4	2	6	2	3	2	2	4	2
1122	1485	31	54	126	4	3		1	7	2				2	2	7	2	2	1	1	4	2	2	1	8	1	1
1123	1488	11	4	2	4	3		2	9	4				4	2	2	1	8	1	1	1	1	8	4	2	1	1
1124	1491	11	4	2	4	5		1	8	2				2	2	8	3	2	1	1	4	2	3	1	8	1	1	5	1	2	2	6	1	1	6	2	2	2	6	4	2
1125	1492	11	4	1	1	4		2	8	2				1	1	9	2	2	1	1	4	2	4	1	8	1	1	3	1	2	1	8	1	1
1126	1493	31	54	126	4	3		1	8	2				2	2	8	2	2	1	1	3	1	2	1	8	1	1
1127	1494	11	4	1	1	5		2	3	2				1	1	4	2	6	1	1	3	1	8	2	2	4	2	7	2	8	2	2	4	2	10	2	2	1	8	4	2
1128	1495	11	4	4	4	2		2	4	1				6	2	1	5	5	2	1
1129	1496	11	4	2	4	4		1	8	2				2	2	9	2	2	1	1	4	2	2	1	8	1	1	4	2	2	1	8	1	1
1130	1497	31	54	126	4	4		2	8	6				1	1	8	6	2	1	1	3	1	3	1	8	1	1	4	2	3	1	8	1	1
1131	1498	11	4	1	1	6		2	5	2				1	1	7	2	6	4	2	4	2	9	2	2	1	1	17	1	2	2	8	1	1	18	2	1	1	7	1	1	8	1	8	1	2	1	1
1132	1501	11	4	2	4	3		2	8	2				1	1	8	2	2	1	1	4	2	2	1	8	1	1
1133	1503	11	4	4	3	3		1	7	2				2	2	3	2	6	1	1	4	2	8	2	2	1	1
1134	1504	11	4	4	3	3		1	8	1				5	1	4	2	2	1	1	6	2	4	2	6	1	1
1135	1505	11	4	4	6	6		2	5	2				1	1	8	2	2	1	1	12	2	1	5	6	1	1	3	1	9	2	2	4	2	7	2	9	2	5	4	2	9	1	1	1	7	4	2
1136	1509	31	54	127	4	2		1	8	2				2	2	9	2	2	1	1
1137	1510	11	4	4	4	2		1	7	1				6	2	8	5	6	1	2
1138	1511	11	4	4	4	5		1	8	2				2	2	8	2	2	1	1	6	2	4	2	6	1	2	3	1	1	1	7	1	1	4	2	2	1	8	1	1
1139	1515	31	54	126	4	2		1	6	2				2	2	3	2	6	1	1
1140	1516	31	54	126	4	3		1	8	2				3	1	3	1	8	1	1	2	2	8	2	2	1	1
1141	1517	11	4	4	1	3		1	3	3				2	2	4	3	6	1	1	4	2	8	2	2	4	2
1142	1520	31	54	127	1	3		2	8	1				5	1	7	2	5	1	1	6	2	5	2	2	1	1
1143	1523	31	54	126	4	3		1	8	2				2	2	7	2	2	1	1	3	1	2	1	8	1	1
1144	1525	31	54	127	4	3		1	9	2				2	2	8	2	2	1	1	3	1	2	1	8	1	1
1145	1526	31	54	126	4	2		2	1	5				4	2	4	1	2	1	1
1146	1528	31	54	127	1	5		2	4	2				1	1	3	2	6	1	1	4	2	8	2	2	4	2	8	1	8	2	2	4	2	18	2	2	1	8	4	2
1147	1529	31	54	127	4	4		2	3	2				12	2	1	5	6	1	1	1	1	3	2	6	1	1	3	1	6	1	2	1	1
1148	1532	31	54	126	1	3		1	3	2				2	2	3	2	2	1	1	4	2	8	1	8	4	1
1149	1534	31	54	127	2	7		2	8	2				1	1	7	2	5	1	1	4	2	3	1	8	1	1	5	1	3	2	6	4	2	6	2	2	2	6	4	2	11	1	7	2	6	4	2	12
1150	1537	31	54	127	1	3		1	2	3				2	2	2	3	6	1	1	3	1	3	1	5	4	2
1151	1538	31	54	126	4	3		2	7	4				6	2	2	2	6	1	2	4	2	2	1	8	1	1
1152	1539	31	54	127	1	3		1	8	2				2	2	8	2	2	1	1	4	2	2	1	8	1	1
1153	1540	31	54	126	4	1		2	8	1
1154	1542	31	54	126	4	4		2	8	2				1	1	8	2	3	1	1	3	1	2	1	8	1	1	4	2	1	1	7	1	1
1155	1543	31	54	126	4	3		1	4	2				2	2	4	2	6	1	1	4	2	8	2	2	4	1
1156	1544	31	54	127	4	1		1	3	5
1157	1548	31	54	126	4	1		1	8	1
1158	1550	44	6	434	8	3		1	3	2				2	2	3	2	2	3	1	4	2	4	1	2	3	1
1159	1551	44	6	434	6	3		1	3	2				2	2	-1	2	5	4	1	6	2	2	5	1	4	1
1160	1552	44	6	434	8	7		1	5	1				5	1	2	2	2	1	2	6	2	2	2	2	1	2	20	2	8	2	2	4	2	22	1	5	2	2	4	2	23	1	1	1	7	4	2	23
1161	1553	44	6	434	6	3		1	3	2				2	2	3	2	2	1	1	3	1	7	1	2	4	2
1162	1554	44	6	434	6	5		1	2	2				2	2	2	2	5	4	1	3	1	2	1	7	4	1	4	2	3	1	8	4	1	5	1	2	5	1	4	2
1163	1555	44	6	434	4	4		2	8	1				5	1	2	2	2	4	2	6	2	3	2	2	4	2	19	1	3	1	2	4	2
1164	1556	44	6	434	6	7		1	7	3				2	2	7	3	2	4	2	5	1	4	2	1	4	2	6	2	4	2	1	4	2	19	1	4	2	2	4	2	4	2	2	1	7	4	1	23
1165	1557	44	6	434	8	1		2	4	4
1166	1558	44	6	434	6	6		1	8	1				5	1	2	2	2	4	2	6	2	2	2	5	4	2	20	2	7	2	5	4	2	13	1	2	5	5	4	2	19	1	2	2	2	4	2
1167	1559	44	6	434	6	4		1	3	1				5	1	3	2	2	4	2	6	2	5	2	2	4	2	19	1	2	1	8	4	2
1168	1560	44	6	434	6	3		1	5	2				2	2	4	2	2	4	1	3	1	8	1	8	4	1
1169	1561	33	152	174	4	4		2	4	1				5	1	3	2	1	4	2	6	2	3	2	1	4	2	19	1	7	1	8	4	2
1170	1562	33	152	174	4	6		2	7	1				13	1	1	2	5	4	2	5	1	2	2	2	4	2	6	2	2	2	2	4	2	14	2	1	2	6	4	2	20	2	3	1	8	4	2
1171	1564	44	6	434	6	2		1	4	4				4	2	10	1	8	1	1
1172	1565	33	152	174	4	4		1	8	2				2	2	7	2	2	1	1	4	2	2	1	8	1	1	4	2	2	1	8	1	1
1173	1566	33	152	174	4	3		2	3	2				1	1	7	2	2	1	1	3	1	2	1	8	1	1
1174	1567	33	152	174	4	5		1	4	1				5	1	1	2	1	4	2	6	2	1	2	1	4	2	20	2	3	3	2	4	2	20	2	4	2	2	4	2
1175	1569	44	136	391	4	2		1	7	2				2	2	7	2	2	1	1
1176	1570	44	6	434	6	2		2	3	4				4	2	4	1	8	1	1
1177	1571	44	136	391	4	4		1	5	1				5	1	2	2	6	1	1	6	2	2	2	2	1	1	19	1	3	1	2	1	1
1178	1572	44	136	391	4	9		2	7	1				5	1	2	2	2	1	2	6	2	2	2	5	1	2	19	1	7	2	2	1	2	21	2	7	2	5	1	2	20	2	7	1	2	1	2	20
1179	1573	44	136	391	3	3		1	7	2				2	2	4	2	5	1	1	4	2	7	1	8	4	2
1180	1577	44	25	395	4	4		1	3	2				2	2	3	2	2	1	1	3	1	4	1	8	1	1	4	2	3	1	8	1	1
1181	1578	44	25	395	4	6		1	4	2				2	2	4	2	2	1	1	3	1	1	1	7	1	1	4	2	2	1	8	1	1	5	1	2	2	5	4	1	6	2	2	2	5	1	1
1182	1579	44	136	391	1	4		1	2	2				2	2	2	2	5	1	1	3	1	2	1	2	4	2	3	1	2	1	2	4	2
1183	1580	33	152	174	4	4		2	8	1				5	1	4	2	2	4	2	6	2	3	2	2	4	2	19	1	8	1	2	4	2
1184	1581	44	136	391	8	4		2	2	2				1	1	3	2	2	2	1	3	1	2	1	8	1	1	3	1	10	1	7	1	1
1185	1582	44	25	395	4	4		1	3	2				2	2	2	2	6	1	1	3	1	4	1	2	1	1	12	2	2	5	6	1	1
1186	1583	44	25	395	4	2		1	8	1				6	2	3	4	2	1	1
1187	1584	44	25	395	4	5		1	8	1				5	1	7	2	2	1	1	6	2	3	2	2	1	1	13	1	2	2	6	1	1	14	2	2	2	6	1	1
1188	1585	33	152	174	4	4		2	8	2				1	1	8	2	2	1	1	3	1	7	1	8	4	1	3	1	3	1	8	4	1
1189	1586	44	136	391	1	8		2	1	2				1	1	3	2	2	1	1	3	1	2	1	8	1	1	12	2	1	3	1	4	2	11	1	1	-1	1	4	2	6	2	1	2	5	4	2	3
1190	1587	33	152	174	4	4		1	2	2				2	2	3	2	2	1	1	3	1	4	1	8	1	1	4	2	3	1	8	1	1
1191	1588	44	136	391	2	5		2	4	2				1	1	7	2	6	1	1	3	1	8	2	2	1	1	7	2	7	2	2	1	1	9	1	2	1	8	1	1
1192	1590	44	25	395	4	3		1	8	1				5	1	2	2	2	1	1	6	2	2	2	2	1	1
1193	1591	33	152	174	4	3		2	8	2				1	1	8	2	2	1	1	3	1	1	1	7	1	1
1194	1592	33	152	174	4	3		2	7	2				1	1	9	2	2	1	1	3	1	1	1	7	1	1
1195	1593	44	13	423	8	12		1	3	2				2	2	7	2	2	1	1	3	1	1	1	7	1	1	4	2	2	1	7	1	1	3	1	1	1	7	1	1	19	1	3	2	2	4	2	21
1196	1594	44	25	395	4	4		1	3	2				2	2	4	2	2	1	2	3	1	2	1	8	1	1	4	2	4	1	8	1	1
1197	1595	44	25	395	4	5		2	3	2				3	1	8	1	8	1	1	4	2	7	1	2	1	1	1	1	5	2	2	1	1	4	2	3	1	8	1	1
1198	1596	44	13	423	1	8		1	4	2				2	2	4	2	5	1	1	5	1	2	2	5	4	2	6	2	2	2	5	4	2	3	1	8	2	2	4	2	7	2	8	2	2	4	2	9
1199	1597	33	152	174	4	6		2	7	2				1	1	7	2	2	1	1	3	1	2	1	8	1	1	4	2	3	1	8	1	1	11	1	1	2	6	1	1	12	2	1	2	6	1	1
1200	1598	44	6	434	6	5		1	3	2				2	2	7	2	2	1	1	3	1	2	1	8	4	1	5	1	2	2	6	4	2	6	2	2	2	1	4	2
1201	1599	44	136	391	4	3		1	7	2				2	2	7	2	6	1	1	3	1	8	1	9	4	2
1202	1600	44	136	391	4	4		1	4	2				2	2	4	2	2	1	1	4	2	8	1	2	1	1	4	2	4	1	8	1	1
1203	1601	44	25	395	4	3		2	3	5				4	2	8	1	2	1	2	23	2	3	1	8	1	2
1204	1602	33	152	174	4	7		1	2	2				2	2	4	2	5	1	2	3	1	7	2	5	4	2	7	2	7	2	5	4	2	3	1	8	1	8	4	2	9	1	1	1	7	4	2	10
1205	1603	44	136	391	4	4		2	5	2				1	1	3	2	2	1	1	4	2	3	1	8	1	1	3	1	6	1	8	1	1
1206	1604	44	25	395	4	4		2	7	2				1	1	7	2	2	1	1	3	1	2	1	8	1	1	3	1	1	1	7	1	1
1207	1605	33	152	174	4	5		2	8	1				5	1	4	2	3	1	1	6	2	4	2	2	1	1	20	2	3	1	8	1	1	14	2	1	5	5	1	1
1208	1606	44	25	395	4	4		1	8	3				2	2	5	2	5	1	1	4	2	1	1	7	1	1	3	1	1	1	7	1	1
1209	1607	44	6	434	6	5		2	2	5				4	2	2	3	2	4	2	3	1	2	3	2	4	2	3	1	3	4	2	4	2	10	2	3	2	2	4	2	9	1	2	1	8	1	1
1210	1608	44	136	391	1	4		2	3	2				1	1	3	2	2	1	1	3	1	3	1	8	1	1	4	2	4	1	8	1	1
1211	1609	44	136	391	4	4		1	7	2				2	2	4	2	2	1	1	3	1	1	1	7	1	1	4	2	2	1	8	1	1
1212	1611	44	13	423	2	6		2	3	2				1	1	4	2	2	4	1	3	1	5	1	2	4	1	3	1	2	1	8	1	1	11	1	3	2	6	4	1	12	2	3	2	6	4	1
1213	1612	44	13	423	4	7		1	3	1				6	2	2	5	5	4	2	20	2	3	4	2	4	2	20	2	3	4	5	4	2	20	2	3	2	2	4	2	20	2	3	1	2	4	2	20
1214	1613	44	13	423	4	4		2	3	3				1	1	3	2	2	1	1	3	1	4	1	2	4	1	3	1	7	1	8	4	1
1215	1614	44	13	423	4	3		2	5	3				1	1	5	3	2	1	1	4	2	8	2	2	4	2
1216	1616	44	13	423	4	5		1	3	2				2	2	5	2	2	1	1	3	1	3	1	8	1	1	4	2	3	1	8	1	1	5	1	4	2	6	1	1
1217	1617	33	152	174	4	4		2	7	2				1	1	4	2	2	1	1	4	2	1	1	7	1	1	3	1	2	1	8	1	1
1218	1618	33	152	174	4	3		1	8	2				2	2	8	2	2	1	1	3	1	1	1	7	1	1
1219	1622	44	6	434	6	1		1	5	4
1220	1623	44	13	423	1	7		1	3	2				2	2	5	2	2	1	1	3	1	2	1	8	1	1	3	1	2	1	8	1	1	5	1	2	2	5	4	2	6	2	2	2	2	4	2	19
1221	1624	44	25	395	4	4		2	7	2				1	1	8	2	2	1	1	4	2	3	1	8	1	1	6	2	5	2	6	1	2
1222	1625	44	13	423	4	5		1	8	1				15	1	5	2	6	1	1	16	2	3	2	5	1	1	5	1	3	2	1	4	1	6	2	3	2	2	4	1
1223	1626	33	152	174	4	4		2	7	2				1	1	6	2	2	1	1	3	1	3	1	8	1	1	4	2	2	1	8	2	1
1224	1627	44	25	395	4	3		2	9	2				1	1	9	2	2	1	1	3	1	1	1	7	1	1
1225	1629	33	152	171	7	3		1	3	3				2	2	3	2	5	1	1	3	1	2	1	8	1	1
1226	1631	44	136	391	1	2		1	4	2				2	2	3	2	2	2	1
1227	1632	44	25	395	1	6		2	7	2				1	1	6	2	2	1	1	4	2	2	1	8	1	1	4	2	1	1	7	1	1	6	2	3	2	6	1	1	5	1	4	2	2	4	2
1228	1633	44	136	391	1	4		1	3	2				2	2	3	2	5	1	1	4	2	4	1	8	1	1	3	1	3	1	8	1	1
1229	1634	44	136	391	1	2		2	2	2				1	1	2	2	2	1	1
1230	1635	44	136	391	1	1		1	7	1
1231	1636	44	13	423	2	3		2	5	2				1	1	6	2	2	1	2	3	1	2	1	8	1	1
1232	1637	33	152	171	1	4		2	2	2				1	1	2	2	2	4	2	3	1	4	1	2	4	2	4	2	8	1	2	4	2
1233	1638	44	25	395	4	4		1	3	2				2	2	5	2	2	1	1	11	1	3	2	6	1	2	12	2	2	2	6	1	2
1234	1639	33	152	171	1	4		1	4	2				2	2	4	2	2	1	1	3	1	3	1	8	1	1	3	1	2	1	8	1	1
1235	1640	44	25	395	4	3		1	5	2				2	2	7	2	2	1	1	4	2	8	1	2	4	2
1236	1641	44	25	395	4	4		2	4	2				1	1	3	2	2	1	1	4	2	2	1	8	1	1	4	2	1	1	7	1	1
1237	1642	33	152	171	7	4		1	3	2				2	2	2	2	2	1	1	3	1	4	2	2	4	2	4	2	4	2	2	4	2
1238	1643	33	152	171	7	4		2	3	2				1	1	3	2	2	1	1	3	1	1	1	7	1	1	4	2	2	1	8	1	1
1239	1644	33	152	171	1	3		1	3	2				2	2	2	2	2	1	1	4	2	7	1	8	1	1
1240	1645	33	152	171	1	6		2	2	2				1	1	3	2	2	1	1	3	1	4	1	8	4	1	3	1	3	1	8	4	1	11	1	1	2	1	4	2	12	2	1	2	1	4	2
1241	1646	33	152	171	1	5		2	3	1				5	1	-1	2	2	4	2	6	2	-1	2	2	4	2	20	2	4	1	2	4	2	13	1	10	2	2	2	2
1242	1648	33	152	171	1	6		2	3	2				1	1	4	2	2	4	1	11	1	2	2	2	4	1	12	2	2	2	2	4	1	3	1	8	1	2	4	1	4	2	8	1	2	4	1
1243	1649	33	152	171	1	3		1	7	1				5	1	2	2	2	1	1	6	2	2	2	2	1	1
1244	1650	44	58	404	1	5		1	4	2				2	2	3	2	5	1	1	3	1	7	2	2	4	1	4	2	3	2	2	4	1	10	2	1	1	7	1	1
1245	1651	33	152	171	1	7		2	3	1				5	1	2	2	3	4	2	6	2	2	2	5	4	2	13	1	1	2	5	4	2	14	2	1	2	5	4	2	19	1	2	1	8	4	2	19
1246	1652	33	152	171	1	2		2	6	1				23	1	3	1	5	1	1
1247	1654	33	152	171	1	5		2	3	2				1	1	2	2	2	1	1	4	2	3	1	8	1	1	4	2	2	1	8	1	1	4	2	1	1	7	1	1
1248	1655	44	13	423	4	1		2	1	5
1249	1656	44	13	423	4	5		1	3	1				19	1	8	1	8	4	2	5	1	4	2	2	4	2	6	2	2	2	2	4	2	20	2	8	1	8	4	2
1250	1657	44	13	423	4	5		1	5	2				2	2	5	2	2	4	1	3	1	2	1	8	1	1	4	2	3	1	8	1	1	4	2	3	1	8	4	1
1251	1659	44	6	435	6	5		2	2	2				1	1	3	2	2	1	1	11	1	-1	5	5	3	2	4	2	2	1	8	1	1	3	1	2	1	8	1	1
1252	1660	44	13	423	1	6		2	3	2				1	1	3	2	2	1	1	3	1	7	2	2	1	1	7	2	5	2	2	1	1	11	1	2	2	6	1	1	12	2	2	2	6	1	1
1253	1661	33	152	171	1	7		2	3	1				5	1	2	2	1	4	2	6	2	1	2	1	4	2	19	1	3	2	3	4	2	21	2	3	2	2	4	2	23	1	2	1	8	4	2	23
1254	1663	33	152	171	1	2		1	3	1				6	2	1	5	6	1	1
1255	1664	33	152	171	1	4		2	3	2				1	1	3	2	2	4	1	3	1	8	1	8	4	1	3	1	9	1	8	4	1
1256	1665	33	152	171	1	5		1	3	2				2	2	2	2	2	1	1	4	2	8	1	8	4	1	4	2	3	1	8	1	1	4	2	2	1	8	1	1
1257	1667	44	13	423	4	6		1	5	2				2	2	5	2	2	1	1	3	1	10	1	7	1	1	4	2	2	1	8	1	1	5	1	4	2	5	4	2	6	2	4	2	5	4	2
1258	1668	44	13	423	2	2		2	3	4				4	2	3	1	8	1	1
1259	1669	44	6	435	6	4		2	2	2				1	1	3	2	2	1	1	4	2	8	2	2	4	2	4	2	3	2	2	1	2
1260	1670	44	13	423	4	10		2	4	2				1	1	3	2	6	1	1	3	1	8	2	2	1	1	7	2	8	2	2	1	1	3	1	7	2	2	4	2	7	2	7	2	2	4	2	18
1261	1671	44	6	435	6	3		1	4	1				5	1	2	2	2	4	2	6	2	2	2	5	4	2
1262	1672	44	58	404	7	4		2	2	2				1	1	2	2	4	1	1	3	1	7	1	2	4	2	4	2	7	1	2	4	2
1263	1673	44	25	398	4	2		1	6	1				6	2	4	4	2	1	1
1264	1674	42	126	349	7	5		2	1	2				1	1	3	2	4	1	1	3	1	3	2	1	1	1	7	2	3	2	3	1	1	9	1	3	1	8	1	1
1265	1675	33	152	174	4	3		1	7	1				5	1	4	2	6	4	2	6	2	3	2	6	4	2
1266	1676	33	93	173	7	6		2	7	1				5	1	3	4	2	1	1	6	2	3	3	2	1	1	13	1	2	2	2	1	1	14	2	2	2	2	1	1	20	2	7	1	2	1	1
1267	1677	44	136	393	3	3		1	4	2				2	2	2	2	2	1	1	4	2	8	1	2	4	2
1268	1678	44	25	398	6	2		1	3	1				5	1	2	2	6	1	1
1269	1679	44	136	393	4	2		1	4	2				2	2	4	2	6	1	1
1270	1681	44	25	398	6	1		2	2	4
1271	1682	44	25	398	6	4		2	7	1				5	1	3	2	2	1	2	6	2	3	2	2	1	2	13	1	2	5	6	1	1
1272	1683	44	136	393	3	5		2	3	2				1	1	4	2	2	1	1	6	2	2	2	6	1	1	5	1	4	2	6	1	1	4	2	3	1	8	1	1
1273	1684	44	136	393	3	4		2	7	2				6	2	5	5	6	3	2	20	2	7	2	2	3	2	23	2	2	1	8	3	2
1274	1685	44	58	404	7	3		1	4	2				2	2	3	2	5	1	1	3	1	7	1	2	4	1
1275	1686	44	6	435	6	5		2	7	2				1	1	7	2	2	1	2	12	2	2	5	5	1	1	4	2	3	1	8	1	1	3	1	2	1	8	1	1
1276	1687	33	93	173	7	5		1	3	2				2	2	3	2	5	1	1	3	1	7	1	8	4	1	4	2	2	1	8	1	1	6	2	2	5	5	1	1
1277	1688	42	126	349	7	4		1	2	2				2	2	1	2	1	1	1	4	2	8	1	8	4	2	3	1	8	1	8	4	1
1278	1689	42	126	349	7	6		2	3	2				1	1	2	2	1	1	1	3	1	5	3	2	4	2	7	2	-1	3	2	4	2	10	2	2	1	8	4	2	3	1	4	1	2	1	1
1279	1690	44	136	393	3	5		1	8	2				2	2	7	2	2	1	1	3	1	2	1	8	1	1	3	1	2	1	8	1	1	6	2	2	2	5	1	1
1280	1691	33	93	173	7	4		1	2	2				2	2	3	2	5	1	1	3	1	4	1	2	4	2	4	2	4	1	2	4	2
1281	1692	33	93	173	7	7		2	3	2				1	1	3	2	2	4	2	4	2	7	1	8	4	2	4	2	4	1	8	4	2	3	1	4	1	8	4	2	5	1	2	2	6	1	2	6
1282	1693	44	136	393	3	1		2	4	5
1283	1694	44	6	435	6	3		2	1	5				3	1	3	2	2	4	2	4	2	2	2	5	4	2
1284	1695	33	93	173	1	6		1	3	2				5	1	1	2	1	4	2	6	2	1	2	1	4	2	2	2	3	2	2	4	1	3	1	2	1	8	4	1	3	1	1	1	7	4	1
1285	1697	44	136	393	4	2		1	4	2				2	2	4	2	2	1	1
1286	1700	33	93	173	7	4		2	2	2				1	1	3	2	2	1	1	3	1	8	1	8	4	1	3	1	8	1	8	4	1
1287	1701	44	58	404	1	4		1	4	2				2	2	3	2	1	1	1	3	1	5	1	2	4	1	3	1	4	1	2	4	1
1288	1702	33	93	173	7	2		2	8	5				4	2	3	1	8	1	1
1289	1703	33	93	173	7	3		1	2	2				2	2	2	2	2	1	1	3	1	7	1	8	4	1
1290	1704	33	93	173	7	4		1	7	2				2	2	7	2	2	1	1	3	1	2	1	8	1	1	4	2	2	1	8	1	1
1291	1705	44	58	404	7	2		1	3	2				2	2	3	2	5	1	1
1292	1708	44	25	398	6	8		2	3	2				1	1	3	2	2	1	1	3	1	4	2	2	4	2	7	2	6	2	5	1	1	4	2	3	1	8	4	1	11	1	2	2	1	4	2	12
1293	1709	44	6	435	7	6		2	3	2				1	1	4	2	1	1	1	3	1	8	2	2	1	1	7	2	8	2	2	1	1	10	2	1	1	7	1	1	4	2	3	1	8	1	1
1294	1710	33	93	173	7	3		2	3	2				1	1	3	2	2	1	1	3	1	8	1	2	4	2
1295	1711	33	93	173	7	5		2	7	1				6	2	2	2	2	4	2	5	1	2	2	2	4	2	19	1	4	1	8	4	2	14	2	1	5	5	4	2
1296	1712	44	25	398	6	3		2	2	2				1	1	3	2	6	1	1	3	1	3	1	2	1	1
1297	1713	33	93	173	7	4		2	3	2				1	1	3	2	2	1	1	3	1	7	1	8	1	1	4	2	3	1	8	1	1
1298	1714	33	93	173	7	4		2	3	2				1	1	4	2	2	1	1	3	1	4	1	8	4	1	4	2	8	1	8	4	1
1299	1715	44	58	404	1	7		1	4	2				5	1	4	2	6	1	2	2	2	2	2	2	1	1	4	2	7	2	5	1	1	17	1	1	1	7	1	1	6	2	4	2	6	4	2	4
1300	1716	44	58	404	7	6		2	3	2				1	1	2	2	2	1	1	4	2	3	2	5	1	2	4	2	7	1	2	1	1	3	1	7	1	2	1	1	17	1	1	1	2	3	2
1301	1717	42	126	349	7	2		1	3	1				6	2	1	1	1	1	1
1302	1719	44	58	404	7	4		2	3	5				3	1	7	4	2	1	1	4	2	5	4	2	4	1	17	1	2	1	8	1	2
1303	1721	33	93	173	7	4		1	3	2				2	2	3	2	2	1	1	3	1	1	1	7	1	1	4	2	2	1	8	4	2
1304	1722	42	126	349	7	6		1	2	2				2	2	2	2	2	4	2	3	1	3	1	2	4	2	3	1	4	2	2	4	2	7	2	5	2	2	4	2	9	1	1	1	7	4	2
1305	1723	44	25	398	4	3		2	5	4				4	2	4	1	8	4	2	3	1	1	1	7	1	1
1306	1724	44	6	435	6	6		1	3	2				2	2	2	2	2	1	2	3	1	5	2	2	1	2	7	2	5	2	5	1	2	4	2	7	1	2	4	2	9	1	10	1	7	1	1
1307	1725	44	13	425	7	8		1	3	2				2	2	3	2	3	1	1	6	2	2	2	5	1	1	3	1	10	1	7	1	1	3	1	1	1	7	1	1	19	1	3	2	2	1	1	21
1308	1726	44	6	435	6	6		1	2	2				2	2	2	2	1	1	1	3	1	8	2	2	1	1	7	2	8	2	2	1	1	3	1	2	1	8	1	1	3	1	1	1	7	1	1
1309	1727	44	25	398	6	14		2	2	2				1	1	2	2	6	1	1	3	1	4	2	2	1	2	7	2	4	2	2	1	2	10	2	2	1	8	1	1	10	2	1	1	7	1	1	23
1310	1728	33	93	173	7	4		2	4	2				1	1	7	2	2	1	1	3	1	4	1	8	1	1	4	2	7	1	8	1	1
1311	1729	44	136	393	3	4		1	7	2				2	2	7	2	2	1	2	4	2	2	1	8	1	1	4	2	2	1	8	1	1
1312	1730	33	93	173	7	7		2	3	2				1	1	4	2	2	4	1	3	1	7	2	2	4	1	7	2	7	2	2	4	1	9	1	2	1	8	4	1	9	1	1	1	7	4	1	12
1313	1731	44	13	425	7	4		1	2	2				6	2	2	2	6	1	1	3	1	2	1	2	4	2	3	1	5	1	2	4	2
1314	1732	44	13	425	7	5		2	3	2				1	1	2	2	2	1	1	3	1	3	1	8	1	1	4	2	7	1	8	1	1	4	2	5	1	8	1	1
1315	1733	33	93	173	7	4		1	3	2				5	1	1	2	2	1	1	2	2	2	2	2	1	1	3	1	4	1	2	1	1
1316	1734	44	25	398	6	3		2	3	2				1	1	5	2	2	1	1	12	2	2	5	6	1	1
1317	1736	33	93	173	7	3		1	3	2				2	2	5	2	2	1	1	3	1	1	1	7	1	1
1318	1737	44	136	393	3	3		2	5	1				5	1	3	2	6	1	1	6	2	2	2	5	1	1
1319	1739	44	13	425	7	15		1	4	2				2	2	4	2	5	1	1	5	1	4	2	5	1	1	6	2	3	2	5	1	1	3	1	5	2	4	1	1	3	1	5	1	4	1	1	7
1320	1740	44	25	398	4	4		2	2	2				1	1	3	2	2	1	1	3	1	7	1	8	4	2	3	1	2	1	8	1	2
1321	1742	44	136	393	3	4		2	7	2				1	1	7	2	2	1	1	3	1	2	1	8	1	1	12	2	3	2	6	4	1
1322	1746	44	58	404	7	1		2	4	2
1323	1747	44	58	404	1	9		1	4	2				2	2	4	2	5	1	1	3	1	8	2	2	1	1	3	1	8	2	2	1	1	4	2	8	1	8	1	1	7	2	7	2	2	1	1	7
1324	1748	44	58	404	7	6		2	3	2				1	1	3	2	3	1	1	3	1	1	1	7	1	2	4	2	2	1	8	1	2	11	1	-1	2	5	1	1	12	2	-1	2	5	1	1
1325	1750	44	13	425	7	12		1	3	2				2	2	3	2	2	4	1	5	1	2	2	1	4	1	6	2	2	2	5	4	2	19	1	3	2	2	4	2	21	2	3	2	2	4	2	3
1326	1751	44	25	398	4	4		2	3	2				1	1	3	2	2	1	1	3	1	2	1	8	1	1	3	1	2	1	8	1	1
1327	1755	44	13	425	7	5		1	4	2				2	2	2	2	1	1	1	3	1	4	1	8	1	1	4	2	4	1	2	4	2	4	2	3	1	8	1	1
1328	1756	44	13	425	7	7		1	8	1				6	2	2	2	4	1	2	5	1	3	2	4	1	2	19	1	8	1	2	1	2	20	2	4	2	2	1	2	20	2	3	2	2	4	2	20
1329	1757	42	126	349	7	9		2	3	2				5	1	2	2	1	1	1	6	2	1	2	1	1	1	19	1	3	2	2	1	1	19	1	3	1	2	1	1	14	2	1	5	5	1	1	21
1330	1759	42	126	349	7	3		1	3	2				2	2	3	2	3	1	1	4	2	1	1	7	1	1
1331	1762	44	6	435	6	4		2	3	2				1	1	3	2	2	1	1	3	1	3	1	8	1	1	3	1	2	1	8	1	1
1332	1764	42	126	349	7	7		2	3	2				3	1	8	1	2	1	2	3	1	8	2	2	1	2	3	1	8	1	2	1	2	7	2	4	2	2	1	2	9	1	2	1	8	1	2	10
1333	1767	44	6	435	6	2		2	4	5				4	2	8	1	2	1	1
1334	1770	44	25	398	7	3		1	5	1				5	1	3	2	2	3	2	6	2	2	2	6	3	2
1335	1771	44	13	425	7	2		1	3	4				6	2	1	5	6	1	1
1336	1772	42	126	349	7	6		1	3	2				2	2	3	2	1	1	1	9	1	3	1	8	4	1	9	1	2	1	8	4	1	3	1	3	2	2	4	1	7	2	3	2	2	4	1
1337	1773	44	13	425	7	8		2	2	2				1	1	3	2	1	1	1	3	1	5	1	2	4	2	3	1	5	1	8	4	1	4	2	3	2	5	4	2	4	2	7	1	2	4	2	23
1338	1776	44	25	398	1	9		1	2	2				2	2	2	2	5	1	1	3	1	7	2	2	4	2	4	2	9	2	2	4	2	10	2	2	1	8	1	1	10	2	1	1	7	4	1	10
1339	1777	44	25	398	7	7		1	5	2				2	2	5	2	5	1	1	3	1	1	1	7	1	1	3	1	1	1	7	1	1	5	1	4	2	2	4	1	6	2	3	2	5	1	1	20
1340	1779	44	13	425	7	2		1	2	1				6	2	1	5	6	1	1
1341	1780	44	136	393	3	4		2	8	2				1	1	7	2	2	4	1	4	2	1	1	7	1	1	4	2	1	1	7	1	1
1342	1781	44	6	435	6	6		1	6	2				2	2	3	2	5	4	1	5	1	3	2	2	4	2	6	2	2	2	5	4	2	3	1	1	1	5	1	1	4	2	2	1	7	4	1
1343	1783	44	25	398	6	3		2	5	2				6	2	2	2	6	1	1	3	1	7	1	2	1	1
1344	1784	44	13	425	7	8		2	3	2				1	1	3	2	4	1	1	3	1	2	1	8	1	1	3	1	2	1	8	1	1	4	2	2	1	8	1	1	4	2	3	1	8	1	1	4
1345	1785	44	136	393	3	3		2	8	2				1	1	4	2	2	1	1	3	1	2	1	8	1	1
1346	1786	44	13	425	7	11		1	2	2				2	2	2	2	1	1	1	3	1	3	2	5	4	2	3	1	8	2	2	4	2	7	2	3	2	2	1	1	7	2	5	2	5	4	2	9
1347	1788	44	13	425	7	13		2	2	5				3	1	3	2	2	1	2	3	1	3	2	2	1	2	7	2	-1	2	2	4	2	7	2	-1	2	2	4	2	20	2	-1	-1	1	4	2	19
1348	1789	44	136	393	3	2		2	3	4				3	1	8	1	2	1	1
1349	1790	44	58	404	1	3		2	5	4				3	1	3	1	2	4	2	23	1	2	1	8	1	1
1350	1791	42	126	349	7	4		2	1	3				1	1	2	3	1	1	1	3	1	7	1	9	1	1	3	1	4	1	9	1	1
1351	1793	33	93	172	7	3		2	7	2				20	2	7	2	2	1	1	19	1	8	1	2	1	1
1352	1794	44	58	404	8	5		1	3	2				2	2	3	2	2	1	1	4	2	7	1	2	4	2	4	2	8	1	8	4	1	4	2	3	1	8	1	1
1353	1795	44	58	404	7	2		2	2	2				1	1	4	2	2	1	2
1354	1797	33	93	172	7	4		1	7	2				2	2	5	2	2	1	1	3	1	2	1	8	1	1	3	1	1	1	7	1	1
1355	1800	33	93	172	7	3		1	8	1				6	2	3	2	2	1	1	5	1	3	2	2	1	1
1356	1801	33	93	172	1	3		2	7	2				1	1	7	2	2	1	1	3	1	1	1	1	1	1
1357	1802	44	13	425	7	4		1	2	2				3	1	3	1	2	4	2	3	1	3	1	2	3	2	2	2	2	2	2	1	1
1358	1803	44	58	404	7	3		1	3	2				2	2	2	3	5	1	1	4	2	2	1	8	1	2
1359	1805	42	126	349	7	7		2	2	2				1	1	4	2	2	4	1	4	2	3	2	2	4	2	4	2	4	1	8	1	1	3	1	3	1	8	1	1	4	2	3	2	3	4	2	4
1360	1808	44	6	435	6	5		1	3	2				2	2	3	2	1	4	2	4	2	3	1	8	4	1	5	1	1	2	1	4	2	6	2	1	2	1	4	2
1361	1809	44	6	435	1	5		1	5	2				2	2	3	2	1	4	1	3	1	2	1	8	4	1	3	1	2	1	8	4	1	4	2	2	1	8	4	1
1362	1810	33	93	172	1	3		2	7	2				1	1	5	2	2	1	1	4	2	1	1	7	1	1
1363	1811	44	58	404	7	5		1	3	2				2	2	2	2	3	1	1	10	2	4	1	8	2	2	10	2	1	1	7	4	2	9	1	3	1	2	1	2
1364	1812	33	93	172	7	4		1	4	2				2	2	4	2	5	4	2	4	2	1	1	7	4	2	4	2	1	1	7	4	2
1365	1813	44	6	435	6	4		2	4	5				3	1	7	1	2	1	1	4	2	7	2	2	4	2	4	2	7	2	2	4	2
1366	1814	33	93	172	7	4		1	8	2				2	2	7	2	2	1	1	3	1	1	1	7	1	1	4	2	2	1	8	1	1
1367	1815	44	6	435	6	2		2	3	2				1	1	2	2	5	1	1
1368	1816	44	13	425	7	14		1	2	2				5	1	4	2	1	2	2	6	2	1	2	5	2	2	2	2	2	2	1	1	1	4	2	6	1	8	1	1	4	2	1	1	8	1	1	4
1369	1817	44	13	425	7	5		2	2	2				1	1	2	2	6	1	1	3	1	3	1	2	4	1	3	1	4	1	2	4	1	4	2	7	2	2	4	1
1370	1818	33	93	172	7	4		1	7	1				20	2	8	2	2	4	1	5	1	2	2	2	1	1	6	2	3	2	2	1	1
1371	1819	44	13	425	7	19		1	3	2				2	2	3	2	1	1	1	3	1	9	2	8	4	1	3	1	7	1	8	1	1	3	1	3	2	1	1	1	3	1	3	2	1	1	1	7
1372	1820	44	13	425	7	8		2	2	2				1	1	4	2	1	1	1	3	1	3	2	2	1	1	7	2	3	2	2	1	1	9	1	2	1	8	1	1	10	2	2	1	8	1	1	3
1373	1823	42	126	348	7	3		1	2	2				2	2	2	2	1	1	1	3	1	3	1	2	4	2
1374	1824	42	126	350		5		1	2	2
1375	1826	42	126	349	7	2		2	2	3				1	1	3	2	2	3	1
1376	1827	42	126	349	7	4		2	2	2				1	1	2	2	2	4	1	3	1	4	1	8	1	1	3	1	6	1	8	1	1
1377	1828	44	136	393	3	3		2	7	1				5	1	4	2	5	4	2	6	2	4	2	6	4	2
1378	1829	44	136	393	3	3		1	4	2				2	2	7	2	2	1	1	4	2	8	1	2	1	1
1379	1832	42	126	349	7	6		1	3	2				2	2	1	2	1	1	1	3	1	8	2	2	4	1	7	2	8	2	5	4	1	9	1	2	1	8	4	1	10	2	3	1	8	4	1
1380	1834	42	126	349	7	5		2	2	2				4	2	7	1	8	1	1	4	2	6	1	8	1	1	3	1	2	1	8	1	1	1	1	3	2	2	1	1
1381	1835	42	126	349	7	6		1	3	2				2	2	3	2	1	1	1	7	2	3	2	2	1	1	3	1	3	2	2	4	1	9	1	2	1	8	1	1	10	2	2	1	8	1	1
1382	1836	42	126	349	7	7		2	2	2				1	1	2	2	4	1	1	6	2	1	2	5	1	1	13	1	1	2	5	1	1	4	2	8	1	8	1	1	4	2	2	1	8	1	1	4
1383	1837	44	58	404	7	4		2	7	2				5	1	2	2	5	4	2	6	2	2	2	5	4	2	19	1	3	2	2	4	2
1384	1839	44	136	393	3	4		1	3	2				2	2	3	2	2	1	1	4	2	7	1	2	4	1	3	1	8	1	2	4	1
1385	1840	33	93	172	7	3		2	1	2				3	1	7	2	2	1	1	1	1	3	2	2	1	1
1386	1842	44	25	398	1	5		1	5	1				19	1	5	1	2	1	2	5	1	4	2	2	1	2	6	2	3	2	2	1	2	14	2	2	5	6	1	2
1387	1843	33	93	172	7	3		1	3	2				2	2	2	2	5	1	1	3	1	7	1	2	4	1
1388	1844	33	93	172	7	4		2	3	2				1	1	3	2	2	1	1	3	1	3	1	8	1	1	3	1	2	1	8	1	1
1389	1845	44	6	435	6	6		2	4	3				1	1	3	3	2	1	1	3	1	2	1	8	4	1	4	2	4	1	8	4	1	4	2	2	1	8	4	1	4	2	2	1	8	4	1
1390	1846	44	6	435	6	1		1	4	2
1391	1847	33	93	172	7	6		1	1	2				2	2	1	2	6	1	1	3	1	8	2	2	1	1	7	2	4	2	2	1	1	9	1	1	1	7	1	1	10	2	1	1	7	1	1
1392	1848	44	25	398	7	3		1	7	2				2	2	5	2	2	1	1	4	2	2	1	8	1	1
1393	1849	44	25	398	6	2		2	3	5				3	1	7	1	2	1	1
1394	1852	33	93	172	7	2		1	3	2				2	2	2	2	2	1	1
1395	1853	33	93	172	4	3		1	3	2				2	2	3	2	2	4	1	3	1	4	1	8	4	1
1396	1854	33	93	172	6	2		2	3	2				1	1	3	2	2	1	1
1397	1855	33	93	172	1	7		1	3	2				2	2	3	2	1	4	1	3	1	4	1	8	4	1	3	1	2	1	8	4	1	5	1	2	2	1	4	2	6	2	2	2	1	4	2	14
1398	1856	33	93	172	7	4		1	5	2				2	2	4	2	2	1	1	4	2	2	1	8	1	1	4	2	2	1	8	1	1
1399	1857	44	136	393	3	4		1	8	2				2	2	8	2	2	1	1	4	2	3	1	8	1	1	3	1	2	1	8	1	1
1400	1859	51	77	474	4	3		2	9	1				6	2	4	4	2	4	1	19	1	8	1	8	4	1
1401	1860	61	105	560	7	6		2	1	2				1	1	3	2	1	1	1	3	1	7	2	2	1	1	7	2	7	2	2	1	1	9	1	10	1	7	1	1	9	1	10	1	7	1	1
1402	1865	61	105	560	7	8		1	3	3				2	2	1	3	1	1	1	3	1	3	2	2	1	2	7	2	2	2	2	1	2	9	1	2	1	8	1	2	10	2	3	1	8	1	2	4
1403	1866	61	105	560	7	6		1	3	2				2	2	3	2	1	4	1	3	1	3	2	2	4	2	7	2	4	2	2	4	2	9	1	2	1	8	4	2	6	2	1	5	5	1	1
1404	1867	61	105	560	7	6		2	1	2				1	1	2	2	5	1	1	3	1	8	2	2	1	1	7	2	8	2	2	1	1	4	2	8	1	5	1	1	9	1	1	1	7	1	1
1405	1869	61	105	560	7	1		1	4	4
1406	1870	61	105	560	7	9		2	1	2				1	1	5	2	1	1	1	3	1	7	2	2	4	2	7	2	5	2	5	4	2	3	1	9	2	2	4	2	7	2	8	2	5	4	2	9
1407	1872	61	105	560	7	4		2	3	2				1	1	3	2	3	1	1	3	1	4	1	8	1	1	4	2	2	1	8	1	1
1408	1873	61	105	560	7	10		2	2	2				1	1	3	2	1	1	1	3	1	7	2	1	4	2	7	2	4	2	1	4	2	3	1	3	2	2	4	2	7	2	5	2	5	4	2	9
1409	1874	61	105	560	7	6		1	7	2				2	2	4	2	5	1	1	5	1	4	2	1	1	1	6	2	1	2	1	1	1	3	1	2	1	8	1	1	4	2	2	1	8	1	1
1410	1875	61	105	560	7	5		2	2	2				1	1	3	2	2	1	1	3	1	4	1	8	4	1	4	2	8	1	8	4	1	4	2	7	1	8	4	1
1411	1876	61	105	560	7	2		1	3	2				2	2	2	2	1	1	1
1412	1877	61	105	560	7	8		1	2	2				2	2	1	2	5	1	1	4	2	8	1	2	1	1	3	1	2	2	2	4	2	7	2	-1	2	5	4	2	9	1	4	1	8	4	2	9
1413	1878	61	105	560	7	6		2	2	2				1	1	2	2	1	1	1	3	1	7	2	2	1	1	7	2	7	2	5	1	1	4	2	7	1	2	4	2	10	2	10	1	7	1	1
1414	1879	61	105	560	7	5		2	8	2				1	1	7	2	2	1	1	11	1	-1	3	1	4	1	12	2	-1	3	1	4	2	14	2	-1	5	5	4	2
1415	1880	61	105	560	7	4		1	1	2				2	2	1	2	3	1	1	4	2	7	1	3	1	1	3	1	7	1	8	1	1
1416	1881	61	105	560	7	2		1	1	2				2	2	1	2	1	1	1
1417	1883	61	105	560	7	6		2	3	2				1	1	3	2	1	1	1	3	1	7	2	1	3	2	7	2	7	2	1	3	2	9	1	10	1	7	1	2	10	2	10	1	7	1	2
1418	1884	61	105	559	7	10		1	3	2				2	2	1	2	1	1	1	3	1	7	2	2	4	2	3	1	7	2	2	4	2	7	2	4	2	1	4	2	7	2	7	2	2	4	2	10
1419	1885	61	105	559	7	4		2	3	2				1	1	3	2	2	1	1	3	1	3	1	8	1	1	4	2	10	1	7	1	1
1420	1887	61	105	559	7	3		2	3	3				1	1	3	3	2	1	1	3	1	3	1	8	4	1
1421	1889	61	105	559	7	7		1	5	2				2	2	3	2	5	4	1	5	1	4	2	1	4	1	6	2	3	2	1	4	1	3	1	2	1	8	4	1	4	2	3	1	8	4	1	19
1422	1890	12	124	13	4	3		2	7	2				1	1	7	2	2	1	1	3	1	1	1	7	1	1
1423	1891	12	124	13	4	3		2	7	2				1	1	4	2	2	1	1	4	2	8	1	2	4	2
1424	1892	12	124	13	4	3		2	5	2				1	1	5	2	2	1	1	4	2	3	1	8	1	1
1425	1894	12	124	13	4	5		1	4	2				2	2	2	2	5	1	1	9	1	2	1	8	1	1	3	1	8	2	2	4	2	7	2	7	2	2	4	2
1426	1897	61	60	552	7	4		1	3	2				2	2	3	2	2	4	1	4	2	7	1	2	4	2	3	1	3	1	2	1	1
1427	1898	61	105	559	7	8		1	3	2				2	2	1	2	1	1	1	3	1	7	2	2	4	2	7	2	7	2	2	4	2	10	2	10	1	7	1	1	10	2	10	1	7	1	1	10
1428	1899	62	80	576	7	8		1	3	2				5	1	1	2	3	4	1	6	2	1	2	1	1	1	2	2	1	2	1	1	1	4	2	2	1	8	1	1	4	2	2	1	8	1	1	4
1429	1901	12	124	13	4	6		2	4	2				1	1	3	2	6	1	1	3	1	8	2	2	4	2	7	2	8	2	2	4	2	4	2	5	2	2	4	2	8	1	8	2	2	4	2
1430	1903	61	60	552	7	4		2	4	2				1	1	3	2	2	1	2	3	1	3	4	3	1	1	3	1	4	1	2	1	1
1431	1904	62	80	576	1	9		2	3	1				13	1	1	2	1	1	1	14	2	1	2	1	1	1	5	1	1	3	2	1	1	6	2	2	2	1	1	1	19	1	3	1	2	1	1	19
1432	1906	61	60	552	7	5		1	3	2				2	2	2	2	1	1	1	3	1	4	2	2	4	2	7	2	3	2	2	4	2	9	1	1	1	7	1	1
1433	1907	62	80	576	7	7		1	2	2				2	2	1	2	1	1	1	3	1	2	2	2	4	1	7	2	2	2	2	4	1	10	2	2	1	8	1	1	9	1	2	1	8	1	1	9
1434	1911	62	80	576	7	11		1	3	2				2	2	1	2	1	1	1	3	1	3	2	2	1	1	3	1	3	2	2	1	1	7	2	1	2	2	1	1	7	2	3	2	2	1	1	9
1435	1912	61	60	552	7	5		1	2	2				2	2	3	2	1	1	1	4	2	8	1	2	4	2	3	1	3	2	3	1	1	7	2	7	2	3	1	1
1436	1913	12	124	13	4	3		2	8	1				5	1	4	2	2	1	1	6	2	3	2	2	1	1
1437	1915	61	105	559	7	11		2	2	2				1	1	4	2	1	1	1	3	1	8	2	2	4	2	7	2	8	2	2	4	2	3	1	7	2	2	4	2	7	2	7	2	2	4	2	9
1438	1916	62	80	576	7	6		2	2	2				1	1	2	2	1	1	1	11	1	2	2	1	1	1	12	2	1	2	1	1	1	3	1	2	1	8	1	1	3	1	2	1	8	1	1
1439	1917	12	124	13	4	3		2	3	3				1	1	3	3	2	1	1	3	1	3	1	8	1	1
1440	1918	61	60	552	7	7		2	2	2				1	1	3	2	1	1	1	3	1	3	2	2	1	1	3	1	3	2	2	1	1	7	2	3	2	2	1	1	7	2	5	2	5	1	1	23
1441	1919	61	60	552	7	4		2	7	1				6	2	3	2	1	1	1	5	1	3	2	2	1	1	19	1	3	1	2	1	1
1442	1920	62	80	576	7	2		2	1	5				3	1	6	1	8	1	1
1443	1922	62	80	576	7	4		2	2	2				1	1	3	2	2	4	1	3	1	2	1	8	4	1	3	1	1	1	7	4	1
1444	1923	61	105	559	7	5		2	3	2				1	1	4	2	2	2	1	11	1	2	2	1	4	1	12	2	1	2	1	4	1	3	1	8	1	8	1	1
1445	1925	61	49	561	1	4		1	8	1				5	1	3	2	2	4	2	6	2	2	2	2	4	2	19	1	2	1	8	1	2
1446	1927	62	80	576	7	6		1	2	2				2	2	1	2	1	1	1	3	1	1	5	1	1	1	10	2	2	1	8	1	1	9	1	2	1	8	1	1	10	2	2	1	8	1	1
1447	1928	61	60	552	7	6		1	3	2				2	2	3	2	1	1	1	3	1	2	1	8	1	1	4	2	7	1	8	1	1	5	1	1	2	1	1	1	6	2	1	2	1	1	1
1448	1929	61	60	552	7	5		1	3	2				2	2	3	2	1	1	1	3	1	3	4	5	1	1	3	1	3	1	2	4	2	10	2	2	1	8	1	1
1449	1930	61	105	559	7	9		1	3	2				2	2	3	2	5	4	1	5	1	3	2	1	4	1	6	2	3	2	1	4	1	3	1	2	1	8	4	1	3	1	10	1	7	4	1	20
1450	1933	62	80	576	7	8		2	4	2				1	1	2	2	2	1	1	5	1	1	2	2	1	1	6	2	1	2	1	1	1	4	2	1	1	7	1	1	4	2	1	1	7	1	1	13
1451	1934	62	80	576	7	6		2	1	2				1	1	1	2	2	4	1	11	1	1	2	1	4	1	12	2	1	2	1	4	1	3	1	3	1	8	4	1	3	1	2	1	8	4	1
1452	1935	62	80	576	7	7		1	1	2				2	2	1	2	3	4	2	5	1	1	5	5	1	1	3	1	2	1	8	1	1	3	1	2	1	8	1	1	4	2	3	1	8	1	1	4
1453	1936	62	80	576	7	5		1	1	2				2	2	1	2	1	1	1	3	1	2	4	2	1	1	9	1	3	1	8	1	1	10	2	3	1	8	1	1
1454	1937	61	60	552	7	6		1	3	2				2	2	3	2	3	1	1	3	1	3	2	2	4	2	7	2	3	2	2	4	2	3	1	3	1	2	4	2	9	1	10	1	7	1	1
1455	1938	61	60	552	7	7		2	1	2				1	1	3	2	1	1	1	3	1	3	2	1	1	1	7	2	3	2	1	1	1	9	1	4	1	8	1	1	9	1	4	1	8	1	1	9
1456	1939	62	110	566	4	6		1	7	2				2	2	4	2	5	1	1	6	2	1	2	5	1	1	3	1	2	1	8	1	1	3	1	1	1	7	1	1	4	2	1	1	7	1	1
1457	1940	62	110	566	4	5		1	4	1				5	1	3	2	2	1	1	6	2	4	2	2	1	1	20	2	8	2	2	1	2	23	1	1	1	7	1	2
1458	1941	61	105	559	7	3		1	3	1				5	1	3	2	2	4	2	6	2	2	2	2	4	2
1459	1942	62	110	566	4	4		2	3	2				1	1	2	2	2	4	1	3	1	4	1	8	1	1	4	2	4	1	2	1	1
1460	1943	62	80	576	7	4		1	1	2				2	2	1	2	1	1	1	5	1	2	5	1	1	1	3	1	2	1	2	4	1
1461	1945	62	80	576	7	7		2	6	1				20	2	2	1	8	1	1	19	1	1	1	7	1	1	5	1	1	2	1	1	1	6	2	1	2	1	1	1	13	1	1	2	1	1	1	14
1462	1946	62	80	576	7	6		2	3	2				1	1	2	2	3	1	1	4	2	1	1	7	1	1	4	2	1	1	7	1	1	4	2	1	1	7	1	1	4	2	1	1	7	1	1
1463	1947	61	60	552	7	6		2	7	2				1	1	7	2	2	1	1	11	1	3	2	3	1	1	12	2	3	2	3	1	1	23	2	8	1	8	1	1	23	2	1	5	5	1	1
1464	1948	61	60	552	7	4		2	3	2				1	1	3	2	3	4	1	3	1	3	1	8	1	1	4	2	1	1	7	1	1
1465	1949	62	80	576	7	5		1	1	5				3	1	1	2	1	1	1	7	2	1	2	1	1	1	10	2	3	1	8	1	1	10	2	2	1	8	1	1
1466	1950	62	80	576	7	7		2	1	2				1	1	2	2	3	1	1	14	2	1	2	1	3	1	13	1	1	2	1	3	1	3	1	1	1	7	1	1	3	1	1	1	7	1	1	4
1467	1951	61	105	559	7	3		2	1	3				1	1	1	3	1	1	1	19	1	1	1	5	1	1
1468	1953	62	110	566	4	3		2	8	2				1	1	8	2	2	1	1	4	2	1	1	7	1	1
1469	1954	61	105	559	7	3		2	2	2				1	1	2	2	1	1	1	3	1	4	1	8	1	1
1470	1955	62	110	566	4	3		1	8	1				5	1	7	2	2	1	1	2	2	3	2	2	1	1
1471	1958	62	110	566	4	3		1	8	2				2	2	4	2	9	1	1	3	1	8	1	8	1	1
1472	1959	62	110	566	2	1		1	9	4
1473	1961	61	105	559	7	4		2	3	5				3	1	4	2	2	4	2	7	2	4	2	5	4	2	9	1	2	1	8	4	2
1474	1962	62	110	566	4	5		2	4	2				1	1	4	2	2	1	2	11	1	4	5	6	1	2	4	2	2	1	8	1	1	4	2	1	1	7	1	1
1475	1963	62	80	574	7	6		2	8	1				5	1	4	2	1	1	1	6	2	3	2	1	1	1	13	1	2	2	5	1	1	14	2	1	2	5	1	1	19	1	5	1	8	1	1
1476	1964	62	80	574	7	6		2	3	2				1	1	3	2	3	1	1	11	1	5	2	6	1	1	12	2	2	2	1	1	1	4	2	3	1	8	1	1	3	1	2	1	8	1	1
1477	1965	62	80	574	7	10		2	7	2				11	1	2	2	1	1	2	12	2	2	2	1	1	2	1	1	3	2	2	1	1	19	1	3	3	2	1	2	21	2	4	2	1	1	2	3
1478	1967	62	80	574	7	6		2	3	2				1	1	2	2	1	1	1	3	1	2	4	2	1	1	4	2	3	4	2	1	1	17	1	1	1	7	1	1	4	2	8	2	2	4	2
1479	1968	62	80	574	7	3		2	4	1				6	2	3	2	4	1	1	5	1	3	2	4	1	1
1480	1971	61	49	562	7	6		2	1	2				5	1	1	5	5	1	1	1	1	2	3	2	4	1	3	1	2	2	2	4	2	4	2	2	1	2	4	2	9	1	1	1	7	4	2
1481	1972	62	80	574	7	4		1	2	4				5	1	1	2	1	1	1	6	2	1	2	1	1	1	23	1	1	1	7	1	1
1482	1973	61	60	552	7	4		1	3	2				2	2	3	2	4	1	1	4	2	7	1	2	4	2	3	1	4	1	8	1	1
1483	1976	61	105	559	7	6		1	3	2				2	2	3	2	1	1	1	3	1	3	2	3	1	2	7	2	3	2	3	1	2	9	1	3	1	8	4	2	9	1	2	1	8	4	2
1484	1977	61	60	552	7	6		1	3	2				2	2	1	2	1	1	1	3	1	8	2	2	4	1	7	2	-1	2	5	4	1	9	1	1	1	7	4	1	9	1	1	1	7	4	1
1485	1979	61	60	552	7	7		1	3	2				2	2	3	2	1	1	1	3	1	8	2	2	4	1	7	2	7	2	2	3	2	4	2	8	1	2	3	2	10	2	10	1	7	3	2	10
1486	1980	62	110	568	7	7		1	3	2				2	2	2	2	5	4	1	3	1	4	2	5	4	1	7	2	3	2	2	4	1	9	1	2	1	8	4	1	9	1	2	1	8	4	1	4
1487	1984	62	110	568	7	4		2	4	2				3	1	8	1	8	1	1	20	2	9	1	8	1	1	1	1	3	2	3	1	1
1488	1986	62	80	574	7	6		2	2	2				1	1	4	2	2	1	1	3	1	3	2	2	1	1	7	2	4	2	2	1	1	10	2	2	1	8	1	1	9	1	1	1	7	1	1
1489	1987	61	60	552	7	2		2	3	2				3	1	4	1	5	1	1
1490	1988	61	60	552	7	6		2	7	2				1	1	4	2	3	1	1	11	1	4	2	5	1	1	12	2	3	2	5	1	1	3	1	4	1	8	1	1	4	2	2	1	8	1	1
1491	1989	62	80	574	7	5		2	2	2				1	1	3	2	1	1	1	3	1	3	2	2	4	2	7	2	-1	2	2	4	2	9	1	2	1	8	4	2
1492	1991	62	110	566	2	3		1	9	2				2	2	8	2	2	1	1	3	1	3	1	8	1	1
1493	1992	62	80	574	7	8		1	3	2				2	2	2	2	1	1	1	3	1	5	2	2	1	1	3	1	5	2	2	1	1	7	2	4	2	2	1	1	7	2	5	2	2	1	1	10
1494	1993	62	110	566	4	4		2	7	2				1	1	7	2	2	1	1	4	2	8	1	5	4	1	3	1	4	1	8	1	1
1495	1994	62	80	574	7	6		1	4	2				2	2	2	2	1	1	1	3	1	9	1	2	1	1	4	2	8	2	2	1	2	8	1	4	2	2	1	2	18	2	2	1	8	1	2
1496	1995	62	80	574	7	8		2	1	2				1	1	2	2	1	1	1	3	1	2	2	2	1	1	7	2	3	2	1	1	1	9	1	2	1	8	1	1	9	1	2	1	8	1	1	3
1497	1996	62	80	574	7	5		2	2	2				1	1	3	2	1	4	1	5	1	1	5	1	1	1	3	1	3	2	2	1	1	3	1	4	1	2	1	1
1498	1997	61	60	550	4	4		2	3	2				1	1	5	2	2	4	1	3	1	1	1	7	1	1	4	2	2	1	8	1	1
1499	1999	62	110	566	2	6		1	7	2				2	2	4	2	5	1	1	3	1	9	2	2	3	1	7	2	8	2	2	3	1	10	2	1	1	7	3	1	9	1	1	1	7	3	1
1500	2002	61	49	562	7	5		1	2	2				2	2	2	2	1	1	1	4	2	2	1	8	1	1	4	2	1	1	7	1	1	3	1	1	1	7	1	1
1501	2003	62	110	566	4	3		1	4	2				2	2	3	2	2	1	1	3	1	7	1	2	1	1
1502	2004	62	80	574	7	4		2	4	2				1	1	3	2	4	1	1	3	1	8	1	2	1	1	11	1	10	5	5	1	1
1503	2007	61	49	562	7	5		1	2	2				6	2	1	5	5	1	1	2	2	3	2	2	4	1	4	2	8	1	2	4	1	4	2	8	1	2	4	1
1504	2008	62	80	574	7	8		1	2	2				2	2	3	2	1	1	1	3	1	3	2	2	4	2	7	2	4	2	2	4	2	9	1	1	1	7	1	1	3	1	3	2	2	4	2	7
1505	2009	62	80	574	7	4		2	3	2				1	1	2	2	2	4	1	3	1	2	1	8	1	1	3	1	1	1	7	1	1
1506	2010	61	49	562	7	4		1	1	2				2	2	2	2	1	1	1	3	1	2	4	2	4	1	10	2	2	1	8	1	1
1507	2011	62	80	574	7	4		1	8	1				5	1	3	2	2	1	1	6	2	3	2	1	1	1	23	1	1	1	5	1	2
1508	2012	62	80	574	7	3		1	4	1				6	2	3	2	4	1	1	5	1	2	2	4	1	1
1509	2013	62	80	575	7	5		2	2	2				1	1	2	2	1	1	1	3	1	4	1	5	1	1	11	1	-1	2	5	1	1	12	2	1	2	5	1	1
1510	2014	61	49	562	7	4		1	3	2				2	2	2	2	1	1	1	3	1	3	1	2	4	2	4	2	8	1	2	4	2
1511	2015	61	49	562	7	4		1	2	2				2	2	2	2	1	1	1	3	1	3	2	9	4	2	3	1	4	1	2	4	2
1512	2016	62	80	575	7	5		2	3	2				1	1	7	2	2	1	1	11	1	2	2	2	1	1	12	2	2	2	2	1	1	3	1	1	1	7	1	1
1513	2017	61	105	559	7	3		2	3	2				1	1	3	2	2	4	1	4	2	1	1	7	1	1
1514	2019	62	110	565	2	3		1	9	2				2	2	8	2	2	1	1	3	1	2	1	8	1	1
1515	2022	61	49	562	7	4		1	1	2				6	2	1	5	1	1	1	2	2	1	2	2	1	1	3	1	2	1	2	1	2
1516	2023	61	49	562	7	5		1	2	2				2	2	1	2	1	1	1	4	2	7	1	2	4	1	4	2	3	2	2	4	1	3	1	3	1	2	4	2
1517	2024	62	80	575	7	6		2	2	2				1	1	3	2	3	1	1	11	1	3	2	1	1	1	12	2	2	2	1	1	1	4	2	8	1	8	1	1	3	1	4	1	2	4	2
1518	2025	62	80	575	7	5		1	8	1				13	1	1	2	1	1	1	14	2	1	2	1	1	1	5	1	3	2	1	1	1	6	2	3	2	1	1	1
1519	2031	62	80	575	7	6		2	1	2				1	1	4	2	1	1	1	3	1	8	2	2	1	1	7	2	8	2	2	1	1	9	1	2	1	8	1	1	10	2	10	1	7	1	1
1520	2032	62	80	575	7	4		2	2	2				4	2	3	2	1	4	2	3	1	8	1	2	4	2	1	1	2	2	3	1	1
1521	2034	62	80	575	7	5		2	3	2				1	1	4	2	3	1	1	11	1	4	2	1	1	1	12	2	1	2	1	1	1	4	2	1	1	7	1	1
1522	2035	62	80	575	7	4		2	3	2				1	1	2	2	2	1	1	4	2	3	1	8	1	1	3	1	1	1	7	1	1
1523	2037	61	60	550	4	5		1	6	3				6	2	1	5	1	1	1	2	2	3	3	2	1	1	3	1	5	1	2	4	2	3	1	3	1	8	4	1
1524	2039	62	110	565	4	3		1	7	2				2	2	6	2	6	1	1	3	1	9	1	8	4	1
1525	2040	62	110	565	4	4		2	8	1				5	1	2	2	2	1	1	6	2	1	2	2	1	1	19	1	8	1	8	1	1
1526	2041	62	80	575	7	2		1	2	2				2	2	1	2	1	1	1
1527	2043	61	49	562	7	3		1	4	2				2	2	2	2	1	1	1	3	1	7	1	2	4	1
1528	2044	61	49	562	7	4		1	1	2				2	2	1	2	1	1	1	3	1	3	1	2	1	1	23	1	1	1	5	1	1
1529	2045	62	80	575	7	3		1	2	2				2	2	2	2	1	1	1	4	2	7	1	2	4	2
1530	2050	62	80	575	7	3		2	1	5				3	1	4	4	1	1	1	9	1	2	1	8	1	1
1531	2051	62	80	575	7	3		2	4	3				1	1	4	3	1	1	1	6	2	1	5	5	1	1
1532	2052	62	110	567	7	4		2	2	2				1	1	3	2	2	4	1	3	1	6	1	8	4	1	4	2	2	1	8	4	1
1533	2054	61	105	559	7	4		2	3	2				1	1	4	2	2	1	1	3	1	2	1	8	1	1	3	1	2	1	8	1	1
1534	2055	62	80	575	7	9		2	1	5				3	1	3	2	3	1	1	7	2	3	2	3	1	1	9	1	2	1	8	1	1	9	1	2	1	8	1	1	4	2	1	1	7	4	2	4
1535	2056	61	105	559	7	4		2	3	2				1	1	2	2	2	1	1	4	2	2	1	8	1	1	3	1	2	1	8	1	1
1536	2057	62	110	565	2	4		1	8	1				20	2	8	1	2	1	2	5	1	4	2	2	1	2	6	2	3	2	2	1	2
1537	2058	62	110	565	4	3		2	4	2				1	1	4	2	2	1	1	4	2	8	1	2	4	2
1538	2060	61	105	559	7	5		1	3	2				2	2	3	2	1	1	1	3	1	8	2	2	4	2	7	2	8	2	2	4	2	10	2	2	1	8	1	2
1539	2062	61	49	562	7	5		1	5	2				2	2	3	2	1	1	1	3	1	3	1	2	4	1	3	1	3	4	2	4	1	9	1	1	1	7	1	1
1540	2064	62	110	567	7	6		2	1	2				1	1	3	2	3	1	1	3	1	3	2	2	4	1	7	2	3	2	2	4	1	9	1	1	1	7	4	1	10	2	2	1	8	4	1
1541	2065	62	52	572	7	5		1	1	2				2	2	1	2	5	1	1	3	1	2	1	2	1	1	4	2	3	1	8	1	1	4	2	2	1	8	1	1
1542	2066	62	110	565	2	1		2	7	5
1543	2067	62	110	565	2	4		2	8	2				1	1	8	2	2	1	1	4	2	8	1	8	1	1	3	1	8	1	2	4	2
1544	2068	61	49	562	7	4		2	2	2				1	1	2	2	1	1	1	6	2	1	5	1	1	1	3	1	3	1	2	1	1
1545	2069	61	49	562	7	5		2	1	2				1	1	2	2	1	1	1	3	1	3	1	2	1	1	4	2	2	2	2	4	2	6	2	1	5	5	1	1
1546	2070	62	110	567	7	4		1	8	2				2	2	4	2	5	1	1	3	1	8	1	8	1	1	6	2	1	5	5	1	1
1547	2071	61	49	562	7	2		1	2	1				19	1	2	1	3	1	2
1548	2073	62	110	567	7	4		2	2	2				1	1	3	2	2	4	1	3	1	8	1	8	4	1	4	2	2	1	8	1	1
1549	2075	61	49	562	7	1		1	2	1
1550	2077	61	60	550	4	4		1	7	1				5	1	3	2	3	1	1	6	2	3	2	3	1	1	19	1	8	1	8	1	2
1551	2078	45	78	457	7	4		2	3	2				1	1	3	2	5	1	1	3	1	1	1	7	1	1	4	2	3	1	8	1	1
1552	2081	45	78	457	7	6		1	4	2				2	2	2	2	1	1	1	3	1	6	2	2	4	2	7	2	4	2	2	4	2	9	1	1	1	7	1	1	10	2	2	1	8	1	1
1553	2082	45	78	457	7	5		2	2	2				1	1	3	2	1	1	1	3	1	6	1	2	4	1	4	2	3	3	2	4	2	4	2	3	2	5	4	2
1554	2083	62	110	567	7	6		2	2	2				1	1	1	2	1	1	1	3	1	3	2	2	4	1	7	2	3	2	2	4	1	9	1	8	1	8	4	1	10	2	4	1	8	4	1
1555	2084	62	110	565	4	4		2	2	5				3	1	2	1	8	1	1	3	1	1	1	7	1	1	4	2	3	2	5	4	2
1556	2085	62	110	565	1	2		1	4	2				2	2	4	2	6	1	1
1557	2086	45	78	457	7	5		1	4	2				2	2	3	2	1	1	1	3	1	8	1	2	4	2	3	1	3	1	2	4	2	3	1	6	1	2	4	2
1558	2088	61	60	551	7	4		2	3	2				3	1	7	2	2	4	2	7	2	8	2	2	4	2	9	1	1	1	7	4	2
1559	2089	45	78	457	7	4		1	2	2				2	2	3	2	5	1	1	3	1	4	1	2	4	2	3	1	4	1	8	1	1
1560	2091	61	60	551	7	3		2	3	2				1	1	3	2	5	1	1	3	1	8	1	2	4	2
1561	2092	45	78	457	7	4		1	2	2				2	2	3	3	1	1	1	5	1	2	2	1	1	1	3	1	1	1	7	1	1
1562	2094	45	78	457	7	7		1	3	2				2	2	2	2	3	1	1	3	1	3	2	3	1	1	7	2	3	2	3	1	1	9	1	2	1	8	1	1	9	1	10	1	7	1	1	10
1563	2095	45	78	457	7	7		2	2	2				1	1	3	2	1	1	1	3	1	3	1	2	4	2	3	1	3	2	3	4	2	9	1	2	1	8	4	2	10	2	2	1	8	4	2	9
1564	2097	62	110	565	4	4		2	5	2				1	1	5	2	2	4	1	4	2	1	1	7	1	1	3	1	8	1	8	4	1
1565	2099	62	110	567	7	4		2	1	5				3	1	3	2	5	4	2	7	2	1	2	1	4	2	9	1	4	1	8	1	2
1566	2100	62	110	565	1	5		2	3	2				3	1	2	1	8	1	1	4	2	1	1	7	1	1	1	1	3	2	2	4	1	11	1	3	-1	1	4	2
1567	2101	62	110	565	2	4		2	8	2				1	1	8	2	2	1	1	3	1	2	1	8	1	1	4	2	1	1	7	1	1
1568	2102	45	78	457	7	4		2	2	2				1	1	3	2	4	1	1	3	1	4	1	2	1	1	4	2	7	1	2	4	1
1569	2103	61	60	551	7	3		1	3	2				2	2	2	2	1	1	1	3	1	4	1	8	1	1
1570	2108	61	60	551	7	4		1	3	2				2	2	3	2	5	1	1	3	1	3	1	8	1	1	3	1	2	1	8	1	1
1571	2111	61	49	562	7	5		1	3	2				2	2	2	2	3	1	1	3	1	1	1	7	1	1	4	2	2	1	8	1	1	5	1	2	5	1	4	1
1572	2112	61	49	562	7	1		1	2	1
1573	2113	45	78	457	7	4		2	3	2				1	1	3	3	3	2	1	3	1	3	1	2	4	2	3	1	2	1	8	1	1
1574	2114	62	110	567	7	9		2	1	2				1	1	2	2	1	1	1	3	1	3	2	2	4	2	7	2	2	2	2	4	2	9	1	3	1	8	4	2	10	2	1	1	7	4	2	3
1575	2116	62	110	567	7	9		2	1	2				1	1	1	2	1	1	1	3	1	1	2	2	4	2	7	2	1	2	2	4	2	3	1	2	2	2	4	2	7	2	-2	2	2	4	2	9
1576	2117	61	60	551	7	5		2	2	2				1	1	3	2	2	4	1	4	2	3	1	8	1	1	3	1	2	1	8	1	1	3	1	2	1	8	1	1
1577	2120	61	60	551	7	5		2	1	2				1	1	7	2	6	1	1	3	1	7	2	2	4	2	7	2	5	2	2	4	2	9	1	4	1	8	4	2
1578	2121	62	110	565	2	2		2	4	2				1	1	9	2	2	1	1
1579	2124	45	78	457	7	3		1	3	2				2	2	1	2	1	1	1	3	1	3	1	2	4	2
1580	2125	45	78	457	7	8		1	3	2				2	2	3	2	1	1	1	3	1	6	1	2	4	1	3	1	3	2	3	1	2	4	2	3	1	2	4	2	7	2	3	2	2	1	2	9
1581	2126	45	55	450	4	5		2	1	2				3	1	3	2	2	4	1	7	2	-1	2	2	4	1	9	1	10	1	7	1	1	9	1	1	1	7	1	1
1582	2128	62	110	567	7	6		2	8	1				5	1	6	2	1	1	1	6	2	3	2	1	1	1	19	1	8	1	2	4	2	13	1	4	2	6	1	1	14	2	2	2	5	1	1
1583	2130	62	52	569	7	7		2	8	2				1	1	3	2	2	1	1	11	1	3	2	2	1	1	12	2	1	2	5	1	1	3	1	1	1	7	1	1	3	1	1	1	7	1	1	14
1584	2131	45	78	457	7	4		2	3	2				1	1	2	2	1	1	1	3	1	6	1	2	4	2	4	2	3	1	8	1	1
1585	2132	45	78	457	7	7		2	1	2				1	1	3	2	5	1	1	3	1	3	2	1	1	1	4	2	6	2	2	4	2	7	2	3	2	1	1	1	9	1	6	1	8	1	1	10
1586	2133	45	78	457	7	6		2	2	2				9	1	3	1	8	1	2	10	2	4	1	8	4	2	3	1	3	2	2	1	1	1	1	3	2	1	1	1	7	2	3	2	4	1	1
1587	2134	45	78	457	7	6		2	3	2				1	1	3	2	1	1	1	3	1	3	6	1	1	1	7	2	3	6	1	1	1	5	1	3	4	5	1	1	9	1	1	1	7	1	1
1588	2135	45	78	457	7	8		2	3	2				1	1	3	2	3	1	1	3	1	3	2	2	4	2	7	2	3	3	2	4	2	3	1	3	1	2	4	2	4	2	3	1	2	4	2	10
1589	2137	62	80	573	4	7		2	8	1				5	1	4	2	2	1	1	6	2	4	2	2	1	1	19	1	5	2	2	1	1	21	2	5	2	2	1	1	23	1	2	1	8	1	1	23
1590	2142	45	78	457	7	7		1	2	2				2	2	2	2	1	1	1	3	1	3	2	2	4	1	7	2	3	2	2	4	1	10	2	2	1	8	1	1	10	2	1	1	7	1	1	6
1591	2144	45	55	450	2	5		2	8	2				1	1	9	2	2	1	1	3	1	3	1	8	1	1	3	1	1	1	7	1	1	12	2	1	2	5	1	1
1592	2145	62	110	566	3	5		1	7	2				2	2	4	2	2	1	1	5	1	8	2	6	4	2	6	2	3	2	6	4	1	4	2	3	1	8	1	1
1593	2146	45	55	450	6	3		2	7	2				1	1	3	2	6	1	1	9	1	1	1	7	1	1
1594	2148	61	60	550	4	3		2	8	1				6	2	3	2	1	1	1	5	1	3	2	1	1	1
1595	2149	62	110	566	5	3		1	8	2				2	2	7	2	2	4	1	3	1	2	1	8	1	1
1596	2150	61	105	558	1	4		1	3	2				2	2	2	2	2	1	1	4	2	8	2	2	4	2	4	2	8	2	2	4	2
1597	2151	62	110	567	7	9		2	6	1				5	1	4	2	1	1	1	6	2	3	2	1	1	1	19	1	2	2	2	4	2	20	2	5	2	2	1	2	21	2	3	2	2	1	2	22
1598	2152	62	110	567	7	7		2	2	2				1	1	2	2	1	1	1	3	1	3	2	2	4	1	7	2	2	2	2	4	1	9	1	3	2	2	4	1	23	2	5	2	2	4	1	23
1599	2153	62	110	567	7	3		1	3	2				2	2	1	2	1	1	1	3	1	3	1	2	4	2
1600	2154	62	110	566	2	3		2	9	2				1	1	9	2	2	1	1	4	2	2	1	8	1	1
1601	2155	61	60	551	7	3		2	1	2				1	1	3	2	1	1	1	3	1	-1	1	-1	4	2
1602	2156	61	105	558	6	4		1	7	2				2	2	4	2	5	1	1	3	1	8	2	2	4	2	7	2	8	2	2	4	2
1603	2157	62	110	567	7	5		1	3	2				2	2	1	2	1	1	1	3	1	8	2	2	4	2	7	2	8	2	2	4	2	9	1	1	1	7	4	2
1604	2159	61	60	551	7	6		1	3	2				2	2	1	2	1	1	1	3	1	4	2	2	4	1	7	2	3	2	2	4	1	10	2	2	1	8	1	1	10	2	2	1	8	1	1
1605	2160	51	111	508	7	3		1	4	1				5	1	3	2	2	1	1	6	2	3	2	2	1	1
1606	2161	51	111	508	7	5		1	3	2				2	2	3	2	1	1	1	6	2	1	5	5	1	1	3	1	8	2	2	4	2	7	2	8	2	2	4	2
1607	2162	51	111	508	7	8		1	5	2				2	2	7	2	4	1	1	3	1	3	1	8	1	1	3	1	1	1	7	1	1	11	1	3	2	1	1	1	12	2	2	2	1	1	1	15
1608	2163	62	80	573	2	3		2	8	1				5	1	7	2	2	4	2	6	2	4	2	2	4	2
1609	2164	62	110	567	7	7		1	2	2				2	2	1	2	1	1	1	3	1	3	2	2	4	1	7	2	3	2	2	4	1	9	1	1	1	7	1	1	10	2	1	1	7	1	1	19
1610	2165	45	55	450	1	5		2	3	2				1	1	3	2	1	4	2	5	1	2	5	5	1	1	3	1	3	2	1	4	2	7	2	4	2	1	4	2
1611	2166	61	60	551	7	10		1	3	2				2	2	2	2	1	1	1	3	1	7	2	2	4	2	3	1	7	2	2	4	2	7	2	5	1	5	4	2	7	2	7	2	5	4	2	9
1612	2168	61	60	551	7	5		1	3	2				2	2	1	2	1	1	1	3	1	8	2	2	4	1	7	2	4	2	2	4	1	9	1	2	1	8	4	1
1613	2171	51	111	508	7	11		2	2	2				1	1	3	3	3	1	1	4	2	8	2	3	1	1	3	1	4	2	3	1	1	3	1	8	1	3	1	1	4	2	8	1	3	1	1	7
1614	2172	51	111	508	7	7		1	3	2				2	2	2	2	1	1	1	3	1	3	3	2	1	1	3	1	3	4	2	1	1	7	2	4	3	2	1	1	9	1	1	1	7	1	1	9
1615	2173	45	55	450	2	5		2	8	2				1	1	7	2	2	1	1	4	2	1	1	7	1	1	11	1	3	2	5	1	1	12	2	3	2	5	1	1
1616	2174	51	111	508	7	6		2	3	2				1	1	2	2	1	1	1	3	1	3	2	2	4	2	3	1	3	1	2	4	1	7	2	3	2	2	4	2	9	1	8	1	2	4	2
1617	2175	51	111	508	7	6		1	2	3				2	2	3	3	1	1	1	4	2	3	2	2	4	2	8	1	3	2	2	4	2	17	1	6	1	8	4	2	17	1	2	1	8	4	2
1618	2176	62	110	566	4	3		2	8	2				1	1	8	2	2	1	1	3	1	4	1	8	1	1
1619	2177	62	110	567	7	8		1	2	2				2	2	2	2	1	1	2	3	1	3	1	2	4	1	3	1	4	1	8	1	1	4	2	2	1	5	1	1	4	2	3	2	2	4	2	5
1620	2178	51	111	508	7	4		1	7	1				5	1	5	2	2	1	1	13	1	4	5	5	1	1	6	2	3	2	2	1	1
1621	2180	51	111	508	7	5		1	2	2				2	2	3	2	1	1	1	3	1	3	2	2	4	2	7	2	3	2	2	4	2	9	1	1	1	7	4	2
1622	2181	51	111	508	7	4		1	3	2				2	2	3	2	1	1	1	4	2	3	2	2	4	2	6	2	1	2	5	1	1
1623	2182	51	111	508	7	8		2	3	2				1	1	2	2	3	1	1	3	1	8	1	8	1	1	4	2	7	2	5	4	2	11	1	2	2	1	1	1	10	2	1	1	7	4	2	8
1624	2184	62	110	567	7	5		2	2	2				1	1	3	2	2	1	1	11	1	3	5	1	1	1	4	2	10	1	7	1	1	3	1	8	1	8	4	2
1625	2185	51	111	508	7	4		1	2	2				2	2	2	2	1	1	1	3	1	3	1	2	4	2	5	1	2	2	5	1	2
1626	2186	51	111	508	7	6		1	3	2				2	2	3	2	1	1	1	4	2	3	2	3	1	1	8	1	3	2	3	1	1	12	2	1	5	5	1	1	17	1	2	1	8	1	1
1627	2187	61	60	551	7	5		2	3	3				1	1	4	3	4	1	1	3	1	7	2	2	4	1	7	2	8	2	2	4	1	4	2	7	2	2	4	2
1628	2188	51	111	508	7	6		2	2	2				1	1	1	2	4	1	1	7	2	4	2	2	4	2	3	1	3	2	2	4	2	10	2	1	1	7	1	2	9	1	2	1	8	4	2
1629	2189	51	111	508	7	4		1	3	2				2	2	3	2	1	1	1	3	1	5	1	5	1	1	3	1	3	1	8	1	1
1630	2190	62	110	567	7	6		2	1	2				1	1	1	2	1	1	1	3	1	2	2	3	4	1	7	2	3	2	3	4	1	9	1	2	1	8	4	1	9	1	2	1	7	4	1
1631	2191	61	49	563	7	7		1	3	2				2	2	4	2	2	1	1	3	1	7	2	2	4	1	3	1	3	1	8	1	1	7	2	7	2	2	4	1	9	1	1	1	7	4	1	9
1632	2193	61	22	556	7	5		2	1	2				1	1	3	2	4	1	1	3	1	4	2	2	1	1	7	2	3	2	2	1	1	9	1	2	1	8	1	1
1633	2194	61	22	556	7	5		2	2	2				1	1	2	2	3	1	1	4	2	2	2	5	4	2	11	1	3	2	5	1	1	12	2	1	2	5	1	1
1634	2195	45	55	450	2	3		2	8	1				5	1	3	2	2	4	2	6	2	7	2	2	1	2
1635	2196	45	55	450	4	3		2	7	2				1	1	8	2	2	1	1	3	1	3	1	8	1	1
1636	2197	45	55	450	4	3		2	3	2				3	1	7	1	8	4	1	1	1	3	2	1	4	1
1637	2198	61	105	558	1	6		2	2	2				1	1	2	2	2	1	1	3	1	1	1	7	1	1	3	1	1	1	7	1	1	4	2	3	1	8	1	1	4	2	2	1	8	1	1
1638	2199	61	60	551	7	6		2	3	2				1	1	3	2	1	1	1	3	1	8	2	2	1	2	3	1	5	1	2	4	2	7	2	8	2	2	1	2	9	1	1	1	7	1	2
1639	2201	62	110	565	4	4		1	8	2				2	2	8	2	2	1	1	4	2	4	1	8	1	1	4	2	2	1	8	1	1
1640	2202	61	105	558	1	6		1	3	2				2	2	4	2	2	4	1	3	1	4	2	2	4	2	7	2	6	2	2	4	2	10	2	10	1	7	4	2	10	2	10	1	7	4	2
1641	2203	62	80	573	4	4		2	1	2				1	1	1	2	2	1	1	3	1	1	1	7	1	1	3	1	1	1	7	1	1
1642	2205	61	105	558	1	4		1	7	1				5	1	2	2	2	1	1	6	2	2	2	2	1	1	20	2	8	1	2	1	1
1643	2206	45	55	450	1	3		2	7	1				5	1	3	2	2	4	1	6	2	2	2	5	1	1
1644	2207	61	22	556	7	6		1	3	2				2	2	2	2	1	1	1	3	1	3	3	2	4	2	7	2	3	3	2	4	2	9	1	2	1	8	4	2	10	2	10	1	8	4	2
1645	2208	61	22	556	7	3		2	2	2				1	1	2	2	3	1	1	3	1	3	1	2	1	1
1646	2210	61	98	549	7	3		1	4	1				5	1	3	2	5	4	2	6	2	3	2	5	4	2
1647	2211	45	55	450	1	5		2	3	2				1	1	3	2	2	1	1	3	1	8	1	8	1	1	4	2	2	1	8	1	1	12	2	2	5	5	1	1
1648	2212	61	60	551	7	2		1	7	4				6	2	3	5	1	1	1
1649	2213	45	78	456	7	7		2	8	1				5	1	4	2	1	1	1	6	2	3	2	3	4	1	19	1	2	1	8	1	1	20	2	2	1	8	1	1	13	1	3	2	6	4	2	14
1650	2214	61	60	551	7	5		1	3	2				2	2	3	2	1	1	1	3	1	3	2	2	1	1	7	2	3	2	5	1	1	9	1	2	1	8	1	1
1651	2215	61	60	551	7	4		2	2	2				1	1	3	2	4	1	1	3	1	3	2	2	1	1	7	2	3	2	2	1	2
1652	2217	45	55	450	4	4		1	8	2				2	2	8	2	2	1	1	6	2	3	5	5	1	1	4	2	2	1	8	1	1
1653	2218	45	78	456	7	9		1	2	2				2	2	3	2	2	1	1	3	1	8	1	8	4	1	4	2	3	1	8	1	1	12	2	2	2	1	4	2	19	1	3	2	2	4	2	21
1654	2219	45	78	456	7	7		1	2	2				2	2	2	3	2	4	1	3	1	3	1	2	4	2	3	1	8	1	2	4	2	4	2	3	2	1	4	2	12	2	2	5	5	1	2	23
1655	2220	62	110	566	2	3		1	8	2				2	2	5	2	2	1	1	3	1	9	1	2	4	2
1656	2223	45	78	456	7	6		1	4	2				20	2	8	2	3	4	2	5	1	4	2	4	1	2	6	2	3	2	4	1	2	14	2	2	2	1	1	2	2	2	5	2	1	1	1
1657	2224	61	60	551	7	3		2	3	2				1	1	3	2	1	1	1	3	1	8	1	9	4	1
1658	2227	61	22	556	7	4		1	7	2				2	2	3	2	1	1	1	4	2	8	1	8	1	1	4	2	1	1	7	1	1
1659	2228	61	60	551	7	5		1	3	5				3	1	3	2	2	4	1	3	1	3	1	2	4	1	7	2	3	2	2	1	1	9	1	2	1	8	4	2
1660	2229	61	22	556	7	4		2	1	2				1	1	1	2	2	4	1	3	1	2	1	2	4	1	12	2	1	5	5	1	1
1661	2230	61	98	549	7	4		1	3	2				2	2	3	2	5	1	1	3	1	3	2	2	1	1	7	2	5	2	2	1	1
1662	2231	61	98	549	7	2		1	2	4				6	2	2	5	5	1	1
1663	2232	61	22	556	7	2		2	1	2				1	1	3	2	1	1	1
1664	2233	61	22	556	7	5		1	3	2				2	2	3	2	1	1	1	3	1	3	2	2	1	1	7	2	3	2	2	1	1	10	2	1	1	7	1	1
1665	2234	61	22	556	7	7		1	3	2				2	2	1	2	1	1	1	4	2	2	2	1	1	1	8	1	2	2	1	1	1	4	2	4	1	1	1	1	18	2	2	1	8	1	1	17
1666	2237	45	55	450	4	3		2	1	2				1	1	5	2	6	1	1	10	2	3	1	8	1	1
1667	2238	62	80	573	4	3		2	8	1				5	1	4	2	2	1	1	6	2	3	2	2	1	1
1668	2239	45	55	450	1	4		1	3	2				2	2	7	2	2	1	1	3	1	10	1	7	1	1	4	2	1	1	7	1	1
1669	2241	45	30	442	4	4		2	5	2				1	1	5	2	2	1	1	4	2	2	1	8	1	1	4	2	1	1	7	1	1
1670	2242	61	105	558	6	4		2	4	2				1	1	3	2	2	4	1	3	1	3	1	8	1	1	4	2	8	1	2	4	1
1671	2244	61	98	549	7	5		1	3	2				2	2	3	2	2	1	1	3	1	3	1	8	1	1	4	2	8	1	2	1	1	6	2	2	5	1	1	1
1672	2245	61	49	563	7	3		2	2	2				1	1	3	2	2	1	1	4	2	1	1	7	1	1
1673	2247	45	30	442	4	5		2	3	3				1	1	3	3	2	1	1	4	2	2	1	8	1	1	4	2	2	1	8	1	1	3	1	1	1	7	1	1
1674	2248	51	111	509	7	5		2	2	2				1	1	4	2	3	1	1	3	1	4	1	9	1	1	11	1	3	2	3	1	1	12	2	1	2	1	1	1
1675	2250	51	111	509	7	3		2	2	2				4	2	4	1	3	4	2	4	2	2	1	8	4	1
1676	2253	45	30	442	4	5		2	2	2				4	2	7	2	1	1	1	8	1	3	2	1	1	1	9	1	1	1	7	1	1	10	2	1	1	7	1	1
1677	2254	51	111	509	7	6		1	3	2				2	2	2	2	1	1	1	3	1	3	2	2	1	1	7	2	5	2	2	1	1	9	1	1	1	7	1	1	10	2	4	1	8	1	1
1678	2255	45	30	442	2	4		1	4	2				2	2	3	2	2	1	1	4	2	3	1	8	1	1	4	2	2	1	8	1	1
1679	2256	51	111	509	7	9		2	3	2				1	1	3	2	4	1	1	4	2	3	3	5	4	2	8	1	-1	3	5	4	2	4	2	3	2	2	4	2	8	1	4	2	2	4	2	17
1680	2257	51	111	509	7	6		2	2	3				1	1	3	2	2	1	1	3	1	2	1	2	4	1	4	2	3	2	2	4	2	12	2	1	2	5	4	2	17	1	1	1	7	4	2
1681	2259	45	30	442	6	8		1	3	2				2	2	3	2	2	1	1	3	1	1	1	7	1	1	4	2	2	1	8	1	1	4	2	1	1	7	1	1	12	2	3	2	5	1	1	23
1682	2260	51	111	509	7	9		1	2	2				3	1	3	2	2	4	2	3	1	3	2	2	4	2	7	2	3	2	2	4	2	7	2	3	2	2	4	2	10	2	2	1	8	4	2	10
1683	2261	45	55	450	2	2		1	8	4				3	1	8	1	8	1	1
1684	2262	61	98	549	7	4		1	4	2				2	2	3	2	2	4	1	4	2	4	2	2	4	2	17	1	1	1	7	4	2
1685	2263	45	30	442	1	6		1	6	2				5	1	3	2	6	1	2	6	2	3	2	6	1	2	2	2	8	2	2	1	2	13	1	2	2	6	1	2	14	2	2	2	6	1	2
1686	2267	61	98	549	7	3		1	7	2				2	2	8	2	2	1	1	3	1	1	1	7	1	1
1687	2268	62	52	569	6	3		2	3	2				1	1	4	2	2	4	2	4	2	1	1	7	1	1
1688	2269	62	52	569	7	5		1	7	2				2	2	7	2	2	1	1	5	1	8	2	2	1	1	6	2	4	2	5	1	1	3	1	1	1	7	1	1
1689	2270	62	52	569	7	5		1	2	2				2	2	1	2	2	1	1	3	1	3	1	8	1	1	3	1	3	1	8	1	1	4	2	3	1	8	1	1
1690	2271	45	20	446	2	4		2	8	1				5	1	5	2	2	1	1	6	2	3	2	2	1	1	19	1	7	1	2	1	1
1691	2272	45	30	442	2	3		2	5	2				1	1	4	2	6	1	1	4	2	8	2	2	4	2
1692	2274	45	78	456	7	5		2	3	2				1	1	3	2	1	1	1	3	1	4	1	8	1	1	3	1	2	1	8	1	1	11	1	-1	2	5	1	1
1693	2275	62	52	569	6	5		1	1	2				2	2	1	1	5	1	1	4	2	2	1	8	1	1	6	2	1	5	5	1	1	19	1	1	1	5	1	1
1694	2276	62	52	569	7	4		2	3	2				1	1	3	2	2	1	1	3	1	3	1	8	1	1	3	1	2	1	8	1	1
1695	2277	62	110	565	4	3		2	8	2				1	1	8	2	2	1	1	4	2	3	1	8	1	1
1696	2279	45	20	447	7	5		2	3	3				1	1	3	2	1	1	1	3	1	2	1	8	1	1	3	1	2	1	8	1	1	4	2	3	1	8	1	1
1697	2281	51	111	509	7	5		2	3	2				1	1	2	2	1	1	1	11	1	2	2	1	1	1	12	2	1	2	1	1	1	3	1	4	1	2	1	1
1698	2282	61	98	549	7	3		2	8	1				5	1	-1	2	2	1	1	6	2	-1	2	2	1	1
1699	2284	51	111	509	7	8		1	6	1				5	1	3	2	2	1	1	6	2	3	2	2	1	1	15	1	2	2	1	1	1	16	2	1	2	1	1	1	23	2	3	2	2	4	2	23
1700	2285	45	55	450	7	7		1	7	2				2	2	8	2	2	1	1	4	2	8	1	2	4	2	12	2	2	5	5	1	1	23	2	4	2	2	1	2	23	2	3	1	8	1	2	23
1701	2286	62	52	569	6	3		2	3	4				3	1	4	1	2	4	1	6	2	1	5	5	1	1
1702	2287	45	78	456	7	6		1	3	2				2	2	4	2	5	1	1	3	1	3	1	3	4	1	3	1	3	6	3	4	1	9	1	3	1	8	4	1	7	2	-1	6	3	4	1
1703	2288	61	98	549	7	6		1	1	2				2	2	1	2	5	1	1	3	1	2	2	1	4	2	7	2	-1	2	1	4	2	9	1	-2	1	8	4	2	10	2	-2	1	8	4	2
1704	2289	45	78	456	7	6		1	4	2				2	2	1	2	1	1	1	3	1	3	1	2	4	2	3	1	3	2	2	4	2	7	2	3	2	2	4	2	10	2	1	1	7	1	2
1705	2291	51	111	509	7	6		2	3	1				5	1	1	3	2	4	2	6	2	1	3	2	4	2	19	1	4	1	2	4	2	19	1	4	1	2	4	2	14	2	1	5	5	4	1
1706	2293	45	78	456	7	11		2	3	2				1	1	3	2	3	1	1	11	1	4	2	1	1	2	12	2	3	2	5	1	2	23	1	3	2	4	1	2	23	2	3	2	4	1	2	4
1707	2294	51	111	509	7	6		2	2	2				1	1	2	2	4	4	1	3	1	3	1	8	1	1	4	2	6	1	2	1	2	11	1	1	2	1	4	2	12	2	1	2	1	4	2
1708	2295	61	98	549	7	6		1	7	2				2	2	7	2	2	1	1	5	1	4	2	5	1	1	6	2	4	2	5	1	1	20	2	3	1	8	1	1	4	2	1	1	7	1	1
1709	2297	61	98	549	7	6		2	3	2				1	1	3	2	2	1	1	3	1	8	2	2	4	2	4	2	8	1	2	4	2	11	1	5	2	6	1	1	12	2	3	2	5	1	1
1710	2298	51	111	509	7	4		1	2	2				2	2	2	2	3	1	1	3	1	2	1	8	1	1	4	2	7	1	2	4	1
1711	2299	45	55	450	4	3		2	3	5				4	2	3	1	8	1	1	4	2	2	1	8	1	1
1712	2300	61	105	558	4	5		1	8	2				2	2	8	2	2	2	1	3	1	1	1	9	1	1	5	1	3	2	5	1	1	6	2	2	2	5	1	1
1713	2301	61	22	555	7	5		2	1	2				1	1	2	2	1	1	1	4	2	3	2	1	1	1	8	1	2	2	2	1	1	9	1	10	1	8	1	1
1714	2302	51	111	509	7	6		1	6	1				5	1	6	4	2	1	1	6	2	-1	4	-1	4	2	13	1	-1	2	1	1	1	14	2	-1	2	1	1	1	23	2	-1	5	1	1	1
1715	2303	45	20	447	7	6		1	2	2				2	2	1	2	5	4	1	3	1	7	2	2	4	2	7	2	4	2	2	4	2	9	1	1	1	7	4	2	4	2	3	2	2	4	2
1716	2306	45	55	450	4	4		1	8	2				2	2	8	2	2	1	1	3	1	2	1	8	1	1	4	2	1	1	7	1	1
1717	2307	61	22	555	7	4		2	1	3				1	1	2	3	1	1	1	3	1	3	1	2	4	1	4	2	3	1	8	1	1
1718	2308	61	22	555	7	6		1	3	2				2	2	3	2	1	1	1	3	1	7	2	2	4	2	7	2	3	2	2	4	2	9	1	1	1	7	1	1	10	2	1	1	7	1	1
1719	2310	51	111	509	7	2		2	2	2				1	1	2	2	1	1	1
1720	2313	51	111	509	7	4		2	2	2				1	1	3	2	1	4	1	3	1	3	2	2	1	1	7	2	4	2	2	1	1
1721	2314	61	60	550	4	2		1	8	1				6	2	3	4	2	1	1
1722	2316	61	98	549	7	5		1	2	2				2	2	2	2	5	1	1	3	1	3	2	1	2	1	7	2	3	2	1	2	1	9	1	2	1	8	1	1
1723	2318	51	111	509	7	4		1	3	2				2	2	2	2	1	1	1	4	2	3	1	8	1	1	4	2	3	2	1	4	2
1724	2319	61	49	563	7	3		1	3	2				2	2	2	2	1	1	1	3	1	7	1	5	1	1
1725	2320	51	111	509	7	2		2	2	2				1	1	3	2	1	1	1
1726	2321	45	30	442	4	5		2	5	2				1	1	5	2	2	1	2	12	2	4	4	6	1	2	4	2	3	1	8	1	2	4	2	2	1	8	1	2
1727	2323	51	111	509	7	8		2	2	3				1	1	3	3	2	4	1	3	1	3	2	2	4	2	7	2	3	2	2	4	2	4	2	3	2	2	4	2	8	1	4	2	2	4	2	9
1728	2325	45	30	442	2	3		1	7	2				2	2	5	2	2	1	2	3	1	8	1	8	1	1
1729	2327	61	49	563	7	5		2	2	2				5	1	1	2	1	2	2	6	2	1	2	1	2	2	1	1	2	2	2	1	1	4	2	1	1	7	1	1
1730	2329	61	105	558	1	4		1	8	1				5	1	5	2	2	1	2	6	2	5	2	2	1	2	19	1	2	1	8	1	2
1731	2330	61	22	555	7	6		2	3	2				1	1	3	2	2	4	1	4	2	2	1	8	1	1	4	2	1	1	7	1	1	5	1	4	2	4	1	1	6	2	2	2	1	1	1
1732	2331	61	22	555	7	6		2	2	2				1	1	3	2	1	1	1	3	1	3	2	2	4	1	7	2	5	2	2	4	1	9	1	1	1	7	1	1	10	2	1	1	7	1	1
1733	2332	62	110	565	4	3		2	8	2				1	1	8	2	2	1	1	4	2	9	1	2	4	2
1734	2333	61	49	563	7	4		1	8	1				5	1	2	2	1	1	1	6	2	2	2	1	1	1	20	2	9	1	2	4	2
1735	2334	61	49	563	7	5		1	4	2				2	2	3	2	2	4	1	6	2	2	5	1	1	1	4	2	8	1	8	4	1	3	1	2	1	8	4	1
1736	2336	45	30	442	2	4		1	7	2				2	2	3	2	6	1	1	4	2	7	1	5	1	1	3	1	4	1	8	1	1
1737	2339	61	105	558	1	5		2	2	2				1	1	3	2	2	1	1	3	1	10	1	9	1	1	4	2	3	1	8	1	1	4	2	2	1	8	1	1
1738	2340	62	110	568	7	7		2	3	2				1	1	3	2	1	1	1	3	1	6	2	2	4	2	7	2	3	2	2	4	2	3	1	4	4	2	4	2	9	1	2	1	8	1	1	9
1739	2341	45	20	447	7	1		1	2	4
1740	2343	62	110	568	7	6		2	2	2				1	1	4	2	4	1	2	3	1	7	2	2	4	2	7	2	7	2	2	4	2	10	2	2	1	8	1	1	10	2	10	1	7	1	1
1741	2344	61	49	563	7	3		2	2	2				1	1	2	2	1	1	1	3	1	4	1	8	1	1
1742	2346	61	49	563	7	4		2	2	2				1	1	2	2	2	4	1	6	2	1	5	5	1	1	4	2	2	1	8	1	1
1743	2348	45	20	447	7	5		2	2	2				1	1	2	2	1	1	1	3	1	3	4	3	1	1	10	2	2	1	8	1	1	9	1	1	1	7	1	1
1744	2350	51	15	501	7	6		1	1	5				19	1	2	2	1	1	2	23	1	7	2	2	1	2	23	2	3	2	2	1	2	23	1	2	1	8	1	2	4	2	3	1	8	1	1
1745	2351	45	20	447	7	4		2	2	2				1	1	3	2	1	1	1	3	1	4	1	8	1	1	4	2	3	1	8	1	1
1746	2352	45	30	442	1	1		1	5	2
1747	2353	62	52	569	6	8		2	8	1				5	1	2	2	2	4	1	6	2	3	2	2	4	1	19	1	4	1	8	1	1	19	1	3	1	8	1	1	20	2	4	1	8	1	1	13
1748	2354	61	49	563	7	5		1	2	2				2	2	1	2	5	1	1	3	1	2	2	1	4	2	7	2	2	2	2	4	2	9	1	2	1	8	1	1
1749	2355	51	15	501	7	6		2	3	2				1	1	4	2	2	4	1	12	2	1	2	1	1	1	11	1	3	2	1	1	1	3	1	1	1	7	1	1	3	1	1	1	7	1	1
1750	2356	62	80	573	1	1		2	7	4
1751	2357	45	78	456	7	14		1	3	2				19	1	3	2	3	4	2	19	1	3	2	2	4	2	2	2	2	2	2	4	2	21	2	3	2	2	4	2	21	2	3	2	1	4	2	5
1752	2359	45	20	447	7	6		2	4	2				1	1	5	2	4	1	1	11	1	3	2	5	4	1	12	2	2	2	1	1	1	3	1	1	1	7	1	1	3	1	1	1	7	1	1
1753	2360	62	110	568	7	5		1	7	2				2	2	2	2	1	1	1	5	1	3	5	5	1	1	3	1	3	2	2	4	2	7	2	3	2	2	4	2
1754	2361	62	110	565	1	6		1	3	2				2	2	2	2	6	1	1	3	1	7	2	2	4	2	7	2	5	2	2	4	2	10	2	4	1	8	4	2	10	2	2	1	8	4	2
1755	2362	51	15	501	7	7		1	2	3				2	2	1	3	1	1	1	3	1	2	2	2	1	2	7	2	2	2	5	1	2	9	1	2	1	8	1	1	10	2	2	1	8	1	1	10
1756	2363	61	60	550	4	4		2	4	2				1	1	4	2	4	1	1	4	2	1	1	7	1	1	3	1	2	1	8	1	1
1757	2365	45	20	447	7	7		2	3	2				1	1	3	2	3	1	1	3	1	1	1	7	1	1	4	2	8	1	8	1	1	4	2	3	1	8	1	1	4	2	2	1	8	1	1	12
1758	2367	62	52	569	6	6		1	5	2				5	1	2	2	5	1	1	6	2	3	2	5	1	1	14	2	2	5	5	1	1	2	2	3	2	2	1	1	3	1	1	1	7	1	1
1759	2370	45	78	456	7	5		2	2	2				1	1	3	2	1	1	1	3	1	6	1	2	4	2	7	2	8	1	2	4	2	10	2	1	1	7	1	1
1760	2371	61	49	563	7	6		1	5	2				2	2	5	2	5	1	1	5	1	3	2	2	4	2	6	2	2	2	2	4	2	4	2	2	1	8	1	1	4	2	1	1	7	1	1
1761	2374	45	30	442	2	3		1	8	2				2	2	5	2	6	1	1	3	1	8	1	2	1	2
1762	2375	45	20	447	7	5		1	4	1				5	1	4	2	4	4	1	6	2	3	2	4	4	1	20	2	7	1	2	4	1	20	2	2	1	8	4	1
1763	2376	45	30	442	2	3		1	8	2				2	2	8	2	2	1	1	3	1	1	1	7	1	1
1764	2377	61	49	563	7	5		2	8	1				6	2	2	1	5	1	1	20	2	2	1	8	1	1	20	2	2	1	8	1	1	23	1	2	2	5	1	1
1765	2378	45	20	447	7	8		1	3	1				5	1	3	2	1	1	1	6	2	2	2	1	1	1	13	1	3	2	5	1	1	14	2	1	2	5	1	1	19	1	3	2	3	4	1	23
1766	2380	45	20	447	7	4		2	2	3				1	1	3	2	1	1	1	3	1	2	1	8	1	1	3	1	1	1	7	1	1
1767	2381	61	22	555	7	7		1	2	2				2	2	2	2	1	1	1	11	1	1	5	5	1	1	4	2	3	3	2	1	2	17	1	2	1	8	1	2	4	2	3	2	2	1	2	17
1768	2382	45	20	447	7	5		1	1	5				3	1	3	2	3	4	1	4	2	4	1	3	1	1	5	1	1	2	5	1	1	9	1	10	1	8	1	1
1769	2383	61	49	563	7	6		2	1	2				1	1	1	2	2	4	1	3	1	2	2	2	4	2	17	1	2	1	8	1	1	9	1	3	1	8	1	1	9	1	1	1	8	1	1
1770	2384	45	20	447	7	5		2	2	2				1	1	3	2	1	1	1	3	1	4	1	8	1	1	3	1	3	1	8	1	1	4	2	3	1	8	1	1
1771	2386	61	98	549	7	7		2	8	2				5	1	4	2	5	1	2	6	2	3	2	2	1	2	19	1	3	2	2	1	2	21	2	4	2	2	1	2	23	1	1	1	7	1	2	23
1772	2387	45	78	456	7	4		1	3	2				2	2	3	2	3	1	1	3	1	4	1	8	1	1	4	2	4	2	1	4	2
1773	2388	61	22	555	7	6		1	3	2				2	2	1	2	1	1	1	4	2	3	2	2	4	1	8	1	2	2	2	4	1	10	2	4	1	2	4	1	9	1	1	1	8	1	1
1774	2389	51	15	501	7	2		1	2	2				2	2	2	2	2	1	1
1775	2391	61	22	555	7	8		1	3	2				2	2	3	2	1	1	1	3	1	8	2	2	4	2	3	1	10	2	2	4	2	7	2	7	2	2	4	2	7	2	10	2	2	4	2	9
1776	2392	51	15	501	7	2		2	1	2				1	1	1	2	1	1	1
1777	2393	45	78	456	7	5		1	3	1				6	2	2	2	1	1	1	5	1	3	2	3	1	1	20	2	7	1	2	1	1	19	1	10	1	7	1	1
1778	2394	51	15	501	7	6		2	1	2				1	1	2	2	1	1	1	3	1	3	2	2	4	2	7	2	2	2	2	4	2	9	1	7	1	2	4	2	10	2	7	1	2	4	2
1779	2397	45	78	456	7	4		2	3	2				1	1	3	2	2	4	1	3	1	2	1	8	1	1	4	2	1	1	7	1	1
1780	2399	45	78	456	7	9		1	3	2				6	2	2	2	5	1	1	2	2	3	2	1	4	1	3	1	3	2	2	4	2	7	2	3	2	2	4	2	4	2	4	1	2	4	2	9
1781	2400	51	15	501	7	5		1	2	2				2	2	1	2	1	1	1	3	1	3	2	3	1	1	7	2	1	2	5	1	1	9	1	4	1	8	1	1
1782	2401	62	52	569	4	4		2	8	2				1	1	8	2	2	1	1	3	1	4	1	8	1	1	4	2	4	1	8	1	1
1783	2402	45	30	442	2	4		2	5	2				1	1	4	2	2	1	1	3	1	4	1	8	1	1	4	2	2	1	8	1	1
1784	2403	61	60	550	4	4		1	5	3				2	2	4	3	2	1	1	3	1	6	1	8	1	1	4	2	6	1	8	1	1
1785	2404	45	30	442	4	3		2	8	1				5	1	5	2	1	4	2	6	2	5	2	1	4	2
1786	2405	62	52	569	6	6		2	1	2				1	1	1	2	5	1	1	3	1	3	2	2	1	1	7	2	3	2	5	1	1	10	2	1	1	7	1	1	10	2	1	1	7	1	1
1787	2406	62	52	569	1	3		2	8	2				5	1	8	2	6	1	1	6	2	2	2	5	1	1
1788	2407	51	15	501	7	2		2	1	2				1	1	4	2	3	1	1
1789	2408	62	52	569	6	9		2	2	2				1	1	2	2	5	1	1	4	2	3	2	5	4	2	3	1	3	2	5	4	1	11	1	1	2	5	1	1	12	2	1	2	5	1	1	4
1790	2409	51	15	501	7	4		1	4	1				13	1	1	2	5	4	1	14	2	1	2	5	1	1	5	1	2	4	2	4	1
1791	2411	62	80	573	1	4		1	4	1				5	1	1	2	1	1	2	6	2	1	2	1	1	2	19	1	4	1	1	1	2
1792	2412	61	49	563	7	3		1	4	2				2	2	2	2	1	1	1	3	1	8	1	8	1	1
1793	2413	51	15	501	7	6		2	1	2				1	1	2	2	3	4	1	4	2	-1	1	2	4	1	4	2	4	1	8	1	1	4	2	3	1	8	1	1	4	2	3	1	8	1	1
1794	2414	61	60	550	4	6		2	1	2				4	2	3	2	5	1	2	8	1	7	2	2	4	1	17	1	2	1	8	1	1	18	2	1	1	7	1	1	1	1	3	2	3	4	1
1795	2415	51	15	501	7	5		1	3	2				2	2	3	2	1	1	1	4	2	1	1	7	1	1	3	1	2	1	8	1	1	5	1	2	5	5	1	1
1796	2416	51	111	507	5	7		2	8	2				1	1	8	2	2	1	1	5	1	4	3	2	4	2	6	2	3	3	2	4	2	11	1	-1	2	2	1	1	12	2	3	2	2	1	1	3
1797	2418	51	15	501	7	2		1	2	1				6	2	1	5	1	1	2
1798	2419	37	86	274	4	2		2	9	2				1	1	8	2	2	4	1
1799	2420	45	30	442	6	6		2	8	2				1	1	4	2	2	1	1	3	1	2	1	8	1	1	4	2	2	1	8	1	1	11	1	4	2	6	1	1	12	2	4	2	6	1	1
1800	2421	51	15	501	7	7		2	2	2				1	1	2	2	3	1	1	3	1	3	2	2	4	1	7	2	3	2	5	4	1	9	1	10	1	7	4	1	9	1	10	1	7	4	1	4
1801	2422	51	15	501	7	6		1	2	2				2	2	2	2	1	1	1	4	2	2	4	3	1	1	8	1	3	4	3	4	2	9	1	2	1	8	1	1	9	1	2	1	8	1	1
1802	2423	51	15	501	7	3		2	2	2				1	1	3	2	1	1	1	3	1	7	2	2	4	2
1803	2426	51	15	501	7	3		2	2	2				1	1	4	2	3	1	1	3	1	3	1	2	1	1
1804	2427	45	20	447	7	5		2	3	2				1	1	3	2	2	1	1	12	2	1	5	1	1	1	3	1	1	1	7	1	1	4	2	2	1	8	1	1
1805	2429	61	105	558	1	3		2	4	3				4	2	8	1	8	1	1	3	1	3	1	8	1	1
1806	2430	61	98	549	7	3		2	1	5				3	1	2	1	5	1	1	3	1	3	1	5	4	2
1807	2431	37	86	274	4	3		2	8	2				1	1	9	2	2	1	1	3	1	2	1	8	1	1
1808	2433	51	111	507	1	3		2	8	1				5	1	3	2	6	1	1	6	2	2	2	6	1	1
1809	2435	61	98	549	7	5		2	3	5				3	1	8	2	2	4	1	4	2	8	2	2	4	1	7	2	8	2	2	4	1	9	1	1	1	7	4	1
1810	2437	37	86	274	2	4		2	9	1				5	1	3	2	4	4	2	6	2	2	2	4	4	2	20	2	8	1	8	4	2
1811	2439	37	86	274	4	4		2	9	1				5	1	8	2	2	4	1	6	2	7	2	6	4	1	20	2	9	1	8	4	1
1812	2440	45	20	447	7	1		1	3	4
1813	2441	45	30	442	4	3		2	5	2				1	1	7	2	2	1	1	4	2	8	1	8	1	1
1814	2444	45	20	447	7	8		1	3	5				3	1	5	2	2	4	1	7	2	4	2	1	1	1	4	2	4	2	2	4	2	19	1	7	2	2	4	2	21	2	5	2	2	4	2	23
1815	2445	37	16	270	4	11		1	2	2				2	2	2	2	6	1	1	3	1	3	2	2	4	2	7	2	3	2	5	4	2	3	1	7	2	2	4	2	7	2	7	2	2	4	2	9
1816	2446	37	16	270	4	3		2	4	2				1	1	4	2	2	1	1	3	1	3	1	8	1	1
1817	2447	51	111	507	4	7		1	8	2				2	2	8	2	2	1	1	3	1	1	1	7	1	1	3	1	1	1	7	1	1	5	1	4	2	3	4	1	6	2	4	2	3	4	1	20
1818	2449	37	16	270	4	3		2	7	1				5	1	3	2	2	4	2	6	2	3	2	6	4	2
1819	2450	37	16	270	4	5		1	3	2				2	2	3	2	2	1	1	3	1	7	2	2	3	2	7	2	6	2	2	3	2	10	2	1	1	7	3	2
1820	2452	45	20	447	7	8		1	3	2				5	1	2	2	5	1	1	6	2	1	2	5	1	1	2	2	3	2	9	1	1	4	2	2	1	8	1	1	4	2	2	1	8	1	1	4
1821	2454	62	110	568	7	6		1	8	1				20	2	8	1	2	4	2	5	1	4	2	2	1	1	6	2	3	2	2	1	1	13	1	2	2	5	1	1	14	2	1	2	5	1	1
1822	2455	45	20	447	7	8		2	1	2				1	1	2	2	5	1	1	3	1	5	2	2	4	1	3	1	8	1	8	4	1	4	2	3	4	2	4	2	7	2	3	2	2	4	1	10
1823	2458	62	52	572	7	5		1	1	2				2	2	1	2	5	1	1	3	1	2	1	2	1	1	4	2	3	1	8	1	1	4	2	2	1	8	1	1
1824	2462	37	86	274	2	3		1	7	2				2	2	7	2	2	1	1	3	1	3	1	8	1	1
1825	2463	61	60	553	7	12		1	3	2				2	2	1	2	1	1	1	3	1	3	2	2	4	2	3	1	8	2	2	1	1	3	1	6	2	2	1	1	7	2	3	2	5	4	2	7
1826	2464	62	52	572	7	6		1	3	2				2	2	2	2	1	1	1	3	1	3	2	2	4	1	7	2	3	2	1	1	1	10	2	1	1	7	1	1	10	2	1	1	7	1	1
1827	2466	45	78	456	7	6		1	2	2				4	2	3	1	8	1	1	3	1	6	1	8	1	1	2	2	3	2	4	1	1	5	1	1	2	1	1	1	6	2	2	2	1	1	1
1828	2467	45	78	456	7	9		1	3	2				5	1	-1	-1	4	1	1	6	2	-1	-2	1	1	1	2	2	3	2	1	1	1	3	1	1	1	7	1	1	3	1	1	1	7	1	1	20
1829	2468	51	111	507	4	3		1	3	2				2	2	3	2	3	1	1	3	1	2	1	8	1	1
1830	2471	62	110	568	7	3		2	3	2				1	1	4	2	5	1	1	12	2	1	5	5	1	1
1831	2472	62	52	572	7	8		1	2	2				2	2	1	2	1	3	1	3	1	7	2	2	4	2	7	2	4	2	2	4	2	3	1	3	2	2	4	2	7	2	2	2	2	4	2	9
1832	2474	61	49	563	7	4		2	2	2				1	1	2	2	1	1	1	3	1	4	1	2	4	1	4	2	3	2	2	4	2
1833	2475	37	86	274	4	3		2	9	2				1	1	9	2	2	1	1	3	1	2	1	8	1	1
1834	2476	37	86	274	2	3		1	9	2				2	2	8	2	2	1	1	3	1	2	1	8	1	1
1835	2477	62	52	569	6	7		2	1	2				1	1	2	2	1	1	1	3	1	2	2	3	4	1	7	2	1	2	3	4	1	10	2	4	1	8	1	1	9	1	3	1	8	1	1	9
1836	2478	37	86	274	2	3		1	9	2				2	2	8	2	2	4	1	3	1	9	1	8	1	1
1837	2480	61	98	549	7	3		2	5	2				1	1	3	2	2	1	1	3	1	1	1	7	1	1
1838	2481	61	105	558	7	4		2	3	2				1	1	5	2	2	1	1	3	1	4	1	8	1	1	3	1	2	1	8	1	1
1839	2482	62	52	569	1	6		1	4	1				13	1	2	2	6	1	1	14	2	2	2	6	1	1	5	1	3	2	2	4	1	6	2	8	2	2	4	1	19	1	2	1	8	4	1
1840	2483	51	111	507	4	3		1	7	2				2	2	7	2	2	1	1	4	2	8	1	8	1	1
1841	2485	61	49	563	7	1		1	1	1
1842	2486	37	86	274	4	2		2	4	2				1	1	8	2	2	1	1
1843	2487	37	86	274	2	4		1	4	5				3	1	9	2	2	3	2	7	2	9	2	2	3	2	9	1	2	1	8	3	2
1844	2488	37	16	270	4	3		1	7	2				2	2	3	2	2	1	1	3	1	8	1	8	4	1
1845	2489	37	86	274	4	4		2	9	2				1	1	9	2	2	4	1	3	1	2	1	8	1	1	4	2	1	1	7	1	1
1846	2490	51	111	507	7	9		1	2	2				2	2	3	2	5	1	1	3	1	7	2	3	1	2	3	1	3	2	3	1	2	7	2	7	2	5	1	2	7	2	7	2	5	1	2	9
1847	2491	37	86	274	4	4		2	9	2				1	1	9	2	2	1	1	4	2	1	1	7	1	1	3	1	2	1	8	1	1
1848	2492	37	86	274	2	3		2	7	2				1	1	7	2	2	1	1	3	1	2	1	8	1	1
1849	2493	37	64	276	2	2		2	3	2				1	1	7	2	6	4	1
1850	2494	61	98	549	7	6		1	3	2				2	2	3	2	2	1	2	5	1	3	2	5	1	1	6	2	2	2	5	1	1	3	1	2	1	8	1	1	3	1	2	1	8	1	1
1851	2496	37	16	270	4	3		2	5	4				6	2	2	5	5	1	1	3	1	7	1	8	4	1
1852	2497	61	98	549	7	4		2	3	2				1	1	3	2	2	1	1	3	1	2	1	8	1	1	4	2	2	1	8	1	1
1853	2498	37	16	270	4	4		2	8	2				1	1	7	2	2	4	2	12	2	4	2	6	1	2	4	2	2	1	8	1	2
1854	2499	37	16	270	4	5		2	1	2				3	1	6	2	2	1	1	7	2	6	2	2	1	1	10	2	2	1	8	1	1	1	1	1	2	1	4	1
1855	2500	61	60	553	7	4		1	7	2				2	2	3	2	5	1	1	3	1	4	1	8	1	1	3	1	3	1	8	1	1
1856	2501	61	49	563	7	2		1	1	1				6	2	1	5	5	1	1
1857	2502	37	64	276	2	4		2	3	2				1	1	4	2	2	1	1	3	1	3	1	8	1	1	4	2	3	2	2	4	2
1858	2503	37	64	276	2	7		1	7	2				2	2	3	2	6	1	1	3	1	8	2	2	4	2	4	2	8	2	2	4	2	7	2	8	2	2	4	2	8	1	8	2	2	4	2	18
1859	2504	37	16	270	4	3		1	7	1				5	1	7	2	6	1	1	6	2	3	2	2	1	1
1860	2506	37	64	276	4	3		1	5	2				2	2	3	2	5	1	1	4	2	8	1	2	1	1
1861	2509	37	64	276	4	8		1	5	2				2	2	4	2	6	1	1	3	1	5	3	2	4	2	7	2	3	2	2	4	2	4	2	7	2	2	4	2	10	2	3	1	2	4	2	10
1862	2511	37	16	270	4	4		1	3	2				2	2	2	2	6	1	1	4	2	5	2	5	4	2	4	2	5	2	2	4	2
1863	2512	51	111	507	4	5		2	3	2				1	1	2	2	2	1	1	5	1	2	2	5	4	2	6	2	2	2	5	4	2	3	1	3	1	1	1	1
1864	2513	37	86	273	4	5		1	3	2				2	2	2	2	5	1	1	3	1	8	2	2	4	1	7	2	8	2	2	4	1	9	1	1	1	7	4	1
1865	2514	37	26	252	4	4		1	8	2				2	2	5	2	5	1	1	3	1	1	1	7	1	1	4	2	1	1	7	1	1
1866	2515	37	86	274	4	4		2	9	1				5	1	3	2	3	4	2	6	2	2	2	3	4	2	20	2	4	1	8	4	2
1867	2516	61	60	550	4	4		2	8	1				5	1	3	2	2	4	1	6	2	3	2	2	4	1	19	1	8	1	2	4	2
1868	2517	37	26	252	1	3		2	6	2				1	1	4	2	2	1	1	4	2	7	1	2	1	1
1869	2518	51	111	507	4	4		2	3	2				1	1	4	2	2	1	1	3	1	4	1	8	4	1	4	2	2	1	8	4	1
1870	2519	37	64	276	2	5		2	3	2				1	1	3	2	2	1	1	4	2	8	1	8	1	1	3	1	2	1	8	1	1	12	2	1	5	5	1	1
1871	2521	62	52	572	7	5		1	2	2				2	2	1	2	1	1	1	3	1	4	1	8	1	1	4	2	3	1	8	1	1	5	1	1	2	5	1	1
1872	2522	37	64	276	4	4		2	3	2				1	1	5	2	2	1	1	4	2	8	1	8	1	1	3	1	3	1	8	1	1
1873	2523	62	52	569	4	4		1	8	2				2	2	7	2	2	1	1	3	1	2	1	8	1	1	4	2	2	1	7	1	1
1874	2524	61	60	550	4	4		2	4	2				1	1	8	2	2	1	1	3	1	8	1	8	4	1	3	1	2	1	8	1	1
1875	2526	62	52	572	7	6		2	2	5				3	1	5	2	3	1	1	7	2	3	2	2	4	1	9	1	3	-2	8	1	1	9	1	2	-2	8	1	1	10	2	2	-2	8	1	1
1876	2528	61	49	563	7	6		1	2	2				2	2	2	2	1	1	1	4	2	3	2	2	4	2	4	2	3	2	2	4	2	8	1	3	2	2	4	2	8	1	3	2	2	4	2
1877	2529	61	49	563	7	3		1	3	2				2	2	2	2	2	4	2	5	1	2	5	5	1	1
1878	2530	37	26	252	1	5		2	3	2				1	1	3	2	4	4	1	3	1	7	2	2	4	1	7	2	7	2	2	1	1	10	2	1	1	7	1	1
1879	2531	62	52	572	7	7		2	2	2				1	1	2	2	1	1	1	4	2	2	1	8	1	1	4	2	2	1	8	1	1	4	2	1	1	7	1	1	3	1	1	1	7	1	1	11
1880	2533	37	11	287	4	5		2	8	2				1	1	8	2	2	4	1	3	1	2	1	8	1	1	4	2	1	1	7	1	1	4	2	1	1	7	1	1
1881	2534	37	11	287	4	3		2	8	1				5	1	8	2	2	4	1	6	2	5	2	2	4	1
1882	2535	61	105	558	1	3		1	3	2				2	2	2	2	2	1	1	3	1	7	1	2	4	1
1883	2536	37	16	270	2	4		1	8	2				2	2	7	2	2	1	1	3	1	2	1	8	1	1	4	2	2	1	8	1	1
1884	2538	62	52	569	4	6		1	8	2				2	2	7	2	2	4	1	5	1	7	2	2	1	2	6	2	3	2	5	1	2	3	1	1	1	7	1	1	4	2	1	1	7	1	1
1885	2540	37	134	291	4	4		2	8	1				5	1	3	2	2	4	1	6	2	3	2	2	4	1	19	1	4	1	8	4	1
1886	2541	37	16	270	4	3		1	4	2				2	2	4	2	6	1	1	4	2	8	2	2	4	2
1887	2542	51	111	507	4	3		2	3	5				3	1	3	1	8	1	1	4	2	3	1	2	4	2
1888	2543	37	11	287	4	12		1	2	3				2	2	4	2	2	1	1	7	2	3	2	2	4	2	7	2	7	2	2	4	2	3	1	3	2	2	4	2	3	1	3	2	2	4	2	9
1889	2544	51	15	499	7	5		2	3	2				1	1	2	2	1	1	1	3	1	4	2	2	4	2	7	2	4	2	5	4	2	9	1	3	1	8	4	2
1890	2545	37	16	270	2	4		1	3	2				2	2	3	2	6	1	2	4	2	7	2	2	4	2	4	2	7	1	2	1	2
1891	2546	37	16	270	4	5		1	3	2				2	2	3	2	1	1	1	3	1	4	2	2	4	2	7	2	8	2	2	4	2	9	1	3	1	8	4	2
1892	2548	37	16	270	4	3		1	8	2				2	2	4	2	6	1	1	4	2	4	1	8	1	1
1893	2549	37	64	276	2	4		1	4	2				2	2	3	2	6	2	1	6	2	2	5	6	1	1	9	1	1	1	7	1	1
1894	2551	37	26	252	4	4		2	3	2				1	1	3	2	3	1	1	3	1	3	1	8	1	1	3	1	1	1	7	1	1
1895	2552	62	110	568	7	5		1	4	2				2	2	2	2	3	4	1	4	2	5	1	8	1	1	3	1	5	1	2	4	2	6	2	1	2	5	1	1
1896	2553	37	86	273	1	9		2	4	2				1	1	2	2	2	1	1	3	1	8	2	2	1	1	7	2	8	2	2	1	1	9	1	1	1	7	1	1	10	2	1	1	7	1	1	9
1897	2554	37	86	273	1	3		2	1	2				1	1	2	2	2	4	1	12	2	1	2	5	4	1
1898	2555	62	52	572	7	6		2	1	2				1	1	2	2	2	4	1	8	1	3	2	2	1	1	4	2	3	2	3	1	1	17	1	1	1	7	1	1	17	1	1	1	7	1	1
1899	2556	51	111	507	4	3		1	7	2				2	2	5	2	2	1	1	3	1	8	1	2	4	2
1900	2557	37	64	276	4	4		1	8	2				2	2	7	2	2	1	1	3	1	2	1	8	1	1	4	2	1	1	7	1	1
1901	2558	37	64	276	4	9		2	3	2				1	1	4	2	6	1	1	4	2	5	2	2	3	2	4	2	8	2	2	3	2	8	1	3	2	2	4	2	8	1	8	2	2	4	2	18
1902	2559	37	64	276	4	6		1	4	3				2	2	3	2	5	1	1	3	1	3	2	2	4	2	7	2	3	2	2	4	2	9	1	1	1	7	3	1	10	2	2	1	8	3	1
1903	2560	61	105	558	1	4		2	7	2				1	1	7	2	9	1	1	4	2	3	1	8	1	1	3	1	2	1	8	1	1
1904	2561	37	86	273	4	3		2	7	2				1	1	7	2	2	4	1	3	1	3	1	8	1	1
1905	2562	37	16	270	4	4		2	5	2				1	1	7	2	2	1	1	6	2	1	5	5	1	1	3	1	3	1	8	1	1
1906	2563	62	52	572	7	5		2	1	2				1	1	1	2	1	1	1	9	1	3	1	2	4	1	4	2	1	2	1	4	1	4	2	1	2	2	4	2
1907	2564	37	11	287	6	5		2	2	2				1	1	1	2	3	1	1	3	1	3	2	3	3	1	7	2	3	2	3	3	1	9	1	3	1	8	1	1
1908	2565	37	134	291	4	3		1	4	1				6	2	1	2	2	4	2	19	1	8	1	8	4	2
1909	2566	37	11	287	4	2		2	1	2				1	1	2	2	2	1	1
1910	2567	51	15	499	7	9		2	2	2				1	1	3	2	5	1	1	12	2	1	5	5	1	1	23	1	2	1	5	1	2	9	1	10	1	8	1	1	10	2	2	1	8	1	1	7
1911	2568	37	16	270	4	2		1	4	2				2	2	3	2	1	1	1
1912	2569	61	49	563	7	6		1	2	2				2	2	2	2	1	1	1	3	1	2	2	4	1	1	7	2	3	2	4	1	1	9	1	1	1	9	1	1	10	2	2	1	8	1	1
1913	2570	62	52	572	7	5		1	2	2				2	2	2	2	1	1	1	6	2	1	2	1	1	1	3	1	2	1	8	1	1	4	2	2	1	8	1	1
1914	2571	51	46	483	7	4		2	4	2				1	1	7	2	2	1	1	3	1	2	1	8	1	1	3	1	2	1	8	1	1
1915	2572	51	15	499	7	3		1	4	2				2	2	2	2	3	1	1	3	1	4	1	2	1	1
1916	2573	51	111	507	4	2		1	1	2				4	2	6	2	2	4	2
1917	2574	51	46	483	7	6		2	2	2				1	1	1	2	1	1	1	9	1	3	1	2	1	2	23	2	2	1	8	1	1	23	2	10	1	7	1	1	3	1	3	4	2	1	1
1918	2575	51	111	507	5	5		1	2	3				3	1	3	4	2	1	2	4	2	3	4	2	1	2	2	2	3	3	5	1	1	10	2	2	1	8	1	2
1919	2576	51	111	507	4	3		1	3	2				2	2	7	2	2	1	1	3	1	7	1	2	1	1
1920	2577	51	111	507	4	8		2	2	2				1	1	1	2	2	1	1	3	1	9	2	2	4	2	3	1	3	2	2	1	1	7	2	8	2	2	4	2	7	2	3	2	5	1	1	9
1921	2579	62	52	572	7	4		2	1	2				1	1	1	2	2	4	1	3	1	2	1	8	1	1	4	2	1	1	7	1	1
1922	2580	51	46	483	7	3		2	1	2				3	1	5	4	2	4	1	4	2	3	2	2	4	1
1923	2581	61	60	553	7	5		1	3	4				5	1	3	2	1	1	1	6	2	2	2	1	1	1	3	1	3	1	2	4	2	3	1	3	1	8	1	1
1924	2582	37	64	276	2	5		2	9	2				1	1	9	2	2	4	1	6	2	5	2	2	1	2	5	1	7	2	2	1	2	3	1	1	1	7	1	1
1925	2583	37	64	276	2	2		1	4	2				2	2	4	2	6	1	1
1926	2584	37	64	276	4	4		2	3	2				1	1	5	2	2	1	1	3	1	8	1	2	4	2	3	1	2	1	8	1	1
1927	2585	37	64	276	8	4		2	1	2				3	1	4	2	2	1	1	7	2	4	2	2	1	1	9	1	4	1	8	1	1
1928	2586	37	134	291	4	6		2	2	2				9	1	2	1	8	1	1	10	2	2	1	8	1	1	1	1	3	2	2	4	1	7	2	4	2	2	4	1	3	1	5	2	2	4	1
1929	2588	51	3	486	4	5		2	9	1				6	2	5	2	2	1	1	5	1	5	2	2	4	1	15	1	8	2	6	1	2	16	2	-1	2	6	1	2
1930	2589	51	46	483	7	11		2	2	2				1	1	3	2	1	1	1	3	1	3	2	2	4	2	7	2	3	2	2	4	2	9	1	7	1	2	4	2	10	2	7	1	2	4	2	3
1931	2590	51	3	486	1	5		2	3	2				1	1	2	2	5	1	1	4	2	7	1	5	1	1	4	2	4	1	8	1	1	3	1	3	1	8	1	1
1932	2591	51	46	483	7	11		1	3	2				2	2	2	2	1	1	1	6	2	1	5	5	1	1	3	1	3	2	2	4	2	3	1	3	2	2	4	2	7	2	3	2	2	4	2	7
1933	2594	51	46	483	7	6		2	1	5				3	1	4	2	2	1	1	7	2	3	2	5	1	1	9	1	1	1	7	1	1	18	2	2	1	8	1	1	18	2	2	1	8	1	1
1934	2595	37	11	287	6	4		2	3	2				1	1	3	2	2	4	1	3	1	2	1	8	1	1	4	2	3	1	8	1	1
1935	2597	45	55	452	7	6		2	1	2				1	1	4	2	3	1	1	3	1	3	2	3	4	1	7	2	3	2	3	1	1	9	1	1	1	7	1	1	10	2	2	1	8	1	1
1936	2598	51	46	483	7	4		1	2	1				6	2	1	5	5	1	1	23	2	1	1	1	1	1	4	2	1	1	7	1	1
1937	2599	51	46	483	7	7		2	2	2				1	1	3	2	2	1	1	3	1	2	2	2	1	1	7	2	3	2	2	1	1	3	1	3	1	8	1	1	9	1	2	1	8	1	1	10
1938	2600	51	3	486	4	4		2	8	1				23	1	4	1	8	1	1	23	2	2	2	5	1	1	23	2	1	5	5	1	1
1939	2601	62	110	568	7	6		2	2	2				1	1	3	2	3	4	1	12	2	1	5	5	1	1	3	1	8	2	2	4	2	7	2	8	2	2	4	2	9	1	2	1	8	1	1
1940	2603	51	3	486	1	4		2	3	3				1	1	2	3	2	1	1	3	1	3	1	8	1	1	10	2	1	1	7	1	1
1941	2604	51	46	483	7	10		2	2	2				1	1	2	2	5	1	1	3	1	3	2	2	1	1	7	2	2	2	2	1	1	9	1	8	1	8	1	2	10	2	1	1	7	4	2	3
1942	2605	61	22	556	7	5		1	3	2				2	2	3	2	3	1	1	3	1	3	1	2	1	2	5	1	3	2	2	1	2	6	2	2	2	2	1	2
1943	2606	51	111	507	4	6		1	3	2				2	2	3	2	2	1	1	3	1	7	2	2	4	1	7	2	3	2	5	4	1	9	1	1	1	7	4	1	6	2	2	5	5	4	1
1944	2607	51	111	507	5	4		1	3	2				2	2	3	2	1	1	1	3	1	4	1	2	1	1	3	1	3	1	8	1	1
1945	2608	37	86	273	1	5		2	2	5				3	1	7	2	2	4	2	7	2	7	2	2	4	2	9	1	1	1	7	4	2	10	2	2	1	8	4	2
1946	2610	37	11	287	4	4		2	3	2				1	1	3	2	2	4	1	3	1	3	1	8	1	1	4	2	1	1	7	1	1
1947	2612	37	86	273	1	2		1	2	2				2	2	2	2	1	1	2
1948	2613	51	3	486	4	2		2	2	4				4	2	4	1	8	1	1
1949	2614	51	3	486	1	5		2	3	2				1	1	4	2	2	2	1	12	2	2	5	5	1	1	3	1	3	1	8	1	1	4	2	7	1	8	4	1
1950	2615	51	46	483	7	6		1	2	2				2	2	1	2	5	1	1	3	1	3	2	3	1	1	7	2	2	2	3	1	1	9	1	1	1	7	1	1	10	2	1	1	7	1	1
1951	2616	51	15	499	7	3		1	1	1				6	2	1	5	5	1	1	4	2	3	2	5	1	1
1952	2617	51	111	507	5	6		1	4	1				5	1	3	2	2	4	2	6	2	2	2	2	4	2	20	2	3	1	2	4	2	13	1	1	2	5	1	1	14	2	2	2	5	1	1
1953	2619	51	3	486	4	4		2	9	2				1	1	9	2	2	1	1	3	1	2	1	8	1	1	5	1	4	5	6	4	2
1954	2621	51	3	486	4	2		2	3	2				1	1	2	2	6	1	1
1955	2622	51	46	483	7	3		1	2	2				3	1	3	1	2	1	2	6	2	1	5	5	1	1
1956	2623	51	3	486	4	6		2	4	1				5	1	3	2	5	1	1	6	2	3	2	2	1	1	20	2	8	1	8	1	1	13	1	2	2	5	1	1	14	2	2	2	5	1	1
1957	2624	37	134	291	4	2		2	1	4				4	2	2	1	8	1	1
1958	2626	51	3	486	1	4		1	3	2				6	2	1	5	5	4	2	2	2	2	2	5	1	1	4	2	5	1	2	4	2
1959	2628	61	22	556	7	6		2	3	2				1	1	3	2	1	1	1	3	1	4	2	2	1	1	7	2	4	2	2	1	1	9	1	1	1	5	1	1	12	2	2	5	5	1	1
1960	2629	51	46	483	7	5		2	1	2				4	2	3	2	2	1	1	4	2	3	2	2	4	2	1	1	1	2	1	1	1	17	1	2	1	8	1	1
1961	2630	37	134	291	4	1		1	8	1
1962	2631	51	46	483	7	7		2	1	2				1	1	3	2	1	1	1	3	1	3	2	2	1	1	7	2	3	2	2	1	1	10	2	3	1	8	1	1	10	2	2	1	8	1	1	10
1963	2633	37	11	287	4	4		2	8	1				5	1	4	2	1	4	2	6	2	4	2	1	4	2	20	2	8	1	8	4	2
1964	2634	37	86	273	4	4		1	3	2				2	2	3	2	2	1	1	3	1	3	1	8	1	1	4	2	1	1	7	1	1
1965	2635	37	86	273	4	3		2	4	2				1	1	5	2	2	4	1	3	1	2	1	2	1	1
1966	2636	51	15	499	7	7		2	1	2				1	1	2	2	6	1	1	3	1	3	2	2	1	1	7	2	3	2	2	1	1	9	1	2	1	8	1	1	9	1	1	1	7	1	1	11
1967	2637	37	64	277	7	5		1	3	2				2	2	2	2	3	1	1	4	2	3	2	1	1	2	4	2	3	2	2	3	2	9	1	1	1	7	1	1
1968	2638	37	26	252	4	4		2	9	1				5	1	4	2	6	4	1	6	2	4	2	6	4	1	20	2	8	2	2	4	2
1969	2639	37	26	252	4	6		2	4	2				1	1	8	2	2	1	1	11	1	4	2	2	1	2	12	2	4	2	2	1	2	4	2	1	1	7	1	1	4	2	1	1	7	1	1
1970	2640	51	15	499	7	10		2	2	2				1	1	2	2	2	4	1	11	1	1	5	5	1	1	3	1	3	2	2	4	2	3	1	3	2	2	4	2	7	2	4	2	5	4	2	7
1971	2642	51	46	483	7	5		2	2	3				1	1	2	3	1	1	1	3	1	3	1	2	4	1	4	2	3	3	2	4	2	6	2	1	5	1	4	2
1972	2643	37	86	272	4	5		1	3	2				2	2	2	2	5	1	1	3	1	8	2	2	4	1	7	2	8	2	2	4	1	9	1	1	1	7	4	1
1973	2644	51	46	483	7	9		1	4	2				2	2	3	2	1	1	1	3	1	2	3	3	1	2	3	1	3	2	3	1	2	7	2	7	2	5	1	2	7	2	3	2	2	1	2	9
1974	2645	37	134	291	1	5		1	7	1				5	1	4	2	6	1	1	6	2	5	2	6	1	1	20	2	7	2	2	4	2	20	2	5	2	2	4	2
1975	2646	37	86	273	4	7		2	1	2				3	1	3	2	2	3	2	3	1	3	2	2	3	2	9	1	8	1	8	3	2	10	2	7	1	8	3	2	7	2	3	2	2	3	2	7
1976	2648	51	46	483	7	6		1	3	2				2	2	3	2	1	1	1	3	1	3	2	3	1	1	7	2	3	2	3	1	1	9	1	2	1	8	1	1	10	2	2	1	8	1	1
1977	2649	37	149	251	4	4		2	3	2				1	1	3	2	2	4	2	4	2	8	1	8	1	1	3	1	3	1	8	1	1
1978	2650	51	46	483	7	5		2	2	2				1	1	3	2	1	1	1	6	2	1	5	1	1	1	3	1	3	1	8	1	1	3	1	10	1	8	1	1
1979	2651	51	15	499	7	7		2	1	2				1	1	2	2	1	1	1	3	1	3	2	2	1	2	7	2	3	2	2	1	2	10	2	5	1	8	1	2	10	2	6	1	8	1	2	9
1980	2652	37	134	291	4	5		2	5	2				1	1	7	2	3	4	1	4	2	1	1	7	1	1	5	1	3	2	2	4	2	6	2	3	2	2	4	2
1981	2653	37	149	251	4	3		1	4	2				2	2	4	2	5	1	1	3	1	2	1	8	1	1
1982	2654	37	64	276	2	4		2	4	2				1	1	7	2	2	1	1	4	2	10	1	2	1	2	4	2	8	2	2	4	2
1983	2655	37	149	251	4	6		2	2	2				1	1	3	2	2	1	1	3	1	3	2	2	1	2	7	2	4	2	2	1	2	9	1	3	1	8	1	1	10	2	1	1	7	1	1
1984	2657	37	149	251	4	6		2	8	2				11	1	3	2	2	4	1	12	2	1	2	5	4	1	1	1	5	2	2	4	1	3	1	3	1	8	1	1	4	2	1	1	7	1	1
1985	2658	37	64	276	4	3		2	3	2				1	1	3	2	2	1	1	3	1	7	1	2	4	2
1986	2659	51	15	499	7	6		2	2	5				3	1	7	2	2	4	2	7	2	3	2	2	4	2	4	2	2	2	2	4	2	9	1	2	1	8	4	2	10	2	2	1	8	4	2
1987	2660	37	26	252	1	3		1	7	2				2	2	5	1	2	1	1	3	1	3	1	8	1	1
1988	2661	37	26	252	1	5		2	2	5				9	1	1	1	7	4	2	3	1	8	2	2	4	2	7	2	8	2	2	4	2	6	2	1	5	5	1	1
1989	2662	61	22	556	7	6		2	4	1				5	1	3	2	3	1	1	6	2	4	2	1	1	1	13	1	3	2	1	1	1	14	2	2	2	1	1	1	20	2	2	1	8	1	1
1990	2663	61	22	556	7	5		2	3	2				1	1	7	2	3	1	1	5	1	2	5	5	1	1	4	2	4	1	8	1	1	4	2	2	1	8	1	1
1991	2664	37	64	277	7	10		1	2	2				2	2	1	2	5	1	1	3	1	3	2	2	4	2	3	1	3	3	3	4	2	9	1	3	1	8	4	2	9	1	2	1	8	4	2	9
1992	2665	37	149	251	4	2		2	8	2				1	1	9	2	2	4	2
1993	2666	45	20	449	7	6		1	4	2				2	2	3	2	1	1	1	3	1	4	2	2	4	1	7	2	4	2	3	4	1	9	1	2	1	8	1	1	9	1	1	1	7	1	1
1994	2667	37	26	252	1	3		1	3	2				2	2	3	2	5	1	1	3	1	2	1	8	1	2
1995	2668	37	86	273	1	5		1	3	2				5	1	3	2	2	4	2	6	2	3	2	4	4	2	2	2	7	2	2	4	1	4	2	1	1	8	4	1
1996	2669	37	26	252	1	2		1	8	2				2	2	8	2	2	1	1
1997	2670	37	26	252	1	6		2	3	2				1	1	3	2	2	1	1	5	1	2	2	6	3	2	6	2	2	2	5	3	2	3	1	1	1	7	1	1	4	2	2	1	8	1	1
1998	2671	62	52	572	7	5		1	2	2				2	2	2	2	1	1	1	3	1	3	2	2	4	1	4	2	4	1	2	4	1	6	2	1	5	1	1	1
[truncated: 8,138 more rows]
[truncated: 959 more columns]
